# Supplementary material for: Differential Matrix Metalloprotease (MMP) Expression Profiles Found in Aged Gingiva
Source: PLoS One. 2016 Jul 8;11(7):e0158777. doi: 10.1371/journal.pone.0158777 (PMC4938517; doi:10.1371/journal.pone.0158777)
Supplement: S4 Table — (XLSX) [file pone.0158777.s005.xlsx]

## Sheet: SigTable.Y_vs_O
Table S4. Full list of genes showing significantly differential expression between young and old gingival tissues.
Gene ID	logFC (O for Y)	logCPM	p-value	FDR	Gene Symbol
NM_000550	-8.67547	5.29977	3.90583e-40	4.01519e-36	TYRP1
NM_000217	-8.0064	1.62678	1.28065e-12	8.22819e-10	KCNA1
NM_020655	-7.31443	1.05221	6.50651e-08	7.04072e-06	JPH3
NM_001128325	-7.10511	0.860692	1.99431e-08	2.83636e-06	SPON2
NM_000409	-6.37306	0.287398	1.11976e-06	6.50349e-05	GUCA1A
NM_021146	-5.99155	5.84571	1.37931e-05	0.0005027	ANGPTL7
NM_020927	-5.9886	3.38218	4.44643e-10	1.23539e-07	VAT1L
NM_000423	-5.81059	9.15844	0.000274087	0.00476754	KRT2
NM_152792	-5.66181	6.54776	1.02402e-05	0.000389887	ASPRV1
NM_022144	-5.6463	1.88143	1.23675e-12	8.22819e-10	TNMD
NM_012306	-5.57914	3.58666	9.07526e-18	1.86587e-14	FAIM2
NM_004673	-5.39634	4.65326	2.96843e-11	1.27148e-08	ANGPTL1
NM_001496	-5.36779	2.46755	1.22199e-13	9.6631e-11	GFRA3
NM_003248	-5.14434	4.84532	3.85786e-17	5.4376e-14	THBS4
NM_000831	-5.09346	1.86053	3.19598e-11	1.31419e-08	GRIK3
NM_017680	-5.0007	1.32873	8.07243e-08	8.21629e-06	ASPN
NM_014010	-4.91261	1.29175	1.08047e-06	6.31092e-05	ASTN2
NM_001651	-4.91059	3.97257	0.000949672	0.0122646	AQP5
NM_001040433	-4.80078	5.85985	0.00236396	0.024253	SPINK9
NM_153221	-4.75991	5.67081	4.42355e-06	0.000200165	CILP2
NM_031271	-4.74963	1.10898	2.04481e-06	0.000108916	TEX15
NM_022479	-4.72638	1.56517	2.98931e-08	3.74757e-06	WBSCR17
NM_012183	-4.66929	0.384231	8.39992e-06	0.000330848	FOXD3
NM_006671	-4.66396	1.49089	2.63126e-05	0.000795569	SLC1A7
NM_207313	-4.64113	1.7995	5.195e-08	5.86864e-06	TMEM132E
NM_002677	-4.55879	1.3938	1.14881e-08	1.81688e-06	PMP2
NM_022093	-4.47748	4.33238	6.6536e-06	0.000272506	TNN
NM_000530	-4.46661	5.42842	2.79966e-10	8.223e-08	MPZ
NM_080390	-4.45089	3.2082	2.49215e-08	3.24295e-06	TCEAL2
NM_001014342	-4.32959	5.62519	3.97056e-05	0.0010943	FLG2
NM_152447	-4.23539	1.1294	5.50757e-06	0.000235908	LRFN5
NM_001007090	-4.232	0.674367	6.17213e-06	0.000258978	C8orf48
NM_004319	-4.22036	0.0768782	8.73686e-05	0.00201379	ASTN1
NM_012109	-4.2083	3.3523	2.68117e-07	2.04166e-05	TMEM59L
NM_003014	-4.19909	6.82062	2.01414e-08	2.83636e-06	SFRP4
NM_003613	-4.19427	6.37758	0.00010856	0.00238404	CILP
NM_003480	-4.17501	1.91114	6.87681e-08	7.36392e-06	MFAP5
NM_032411	-4.17295	2.14776	3.2842e-05	0.000948359	C2orf40
NM_152278	-4.17134	1.43595	7.51005e-07	4.83201e-05	TCEAL7
NM_005076	-4.15661	1.42224	2.3603e-07	1.85221e-05	CNTN2
NM_016606	-4.15076	1.62825	1.15107e-06	6.64776e-05	REEP2
NM_139072	-4.14244	2.12049	4.3098e-06	0.000196051	DNER
NM_199355	-4.12659	4.34941	1.77748e-07	1.57521e-05	ADAMTS18
NM_022469	-4.12153	1.60593	2.64445e-07	2.02872e-05	GREM2
NM_004369	-4.11925	1.0352	2.21216e-07	1.81999e-05	COL6A3
NM_006941	-4.1116	3.04162	1.20861e-07	1.16117e-05	SOX10
NM_001102608	-4.11062	1.82148	1.52587e-07	1.426e-05	COL6A6
NM_182904	-4.06148	4.80088	3.05814e-07	2.26171e-05	P4HA3
NM_006207	-4.03253	5.15048	1.16668e-09	2.78919e-07	PDGFRL
NM_019066	-3.9861	1.27281	4.02515e-06	0.000184726	MAGEL2
NM_001801	-3.97065	1.49093	4.92879e-06	0.000215608	CDO1
NM_003221	-3.96598	4.21676	1.45348e-08	2.16548e-06	TFAP2B
NM_004616	-3.94967	2.72553	1.3409e-06	7.49157e-05	TSPAN8
NM_003399	-3.92115	3.56565	3.03096e-10	8.65509e-08	XPNPEP2
NM_052898	-3.91708	0.477784	1.52774e-05	0.000545318	XKR4
NM_173812	-3.90397	1.41927	2.25956e-07	1.81999e-05	DPY19L2
NM_000231	-3.89946	2.73454	8.88958e-10	2.28462e-07	SGCG
NM_181712	-3.89733	0.878668	2.65487e-06	0.000129962	KANK4
NM_001008781	-3.89694	2.07377	2.45249e-05	0.000754837	FAT3
NM_021012	-3.86455	1.81983	1.36052e-08	2.05679e-06	KCNJ12
NM_001145028	-3.86338	1.80696	1.17308e-06	6.73704e-05	PALM3
NM_004598	-3.86162	4.28036	8.07148e-09	1.38291e-06	SPOCK1
NM_001144950	-3.85624	4.70292	3.33743e-08	4.03632e-06	SSC5D
NM_003881	-3.84476	4.27653	1.02777e-06	6.10718e-05	WISP2
NM_002523	-3.82549	2.87263	3.68421e-06	0.000172939	NPTX2
NM_014717	-3.81863	0.410692	4.94539e-05	0.00130691	ZNF536
NM_000961	-3.8139	4.63124	1.4109e-06	7.84003e-05	PTGIS
NM_021153	-3.789	2.46653	1.13664e-09	2.78207e-07	CDH19
NM_152754	-3.75487	1.73872	1.16472e-07	1.12955e-05	SEMA3D
NM_003667	-3.7544	1.94043	1.07854e-06	6.31092e-05	LGR5
NM_005511	-3.74328	2.40611	1.36971e-09	3.20015e-07	MLANA
NR_038264	-3.73929	1.85949	2.31437e-07	1.83014e-05	ADAMTS9-AS2
NM_024913	-3.73876	2.61276	1.89432e-06	0.000101425	CPED1
NM_052846	-3.73102	1.89413	2.26033e-05	0.000711994	EMILIN3
NM_005296	-3.72534	1.30477	2.44186e-06	0.00012305	LPAR4
NM_000088	-3.71301	14.1993	2.21406e-07	1.81999e-05	COL1A1
NM_001159702	-3.6878	1.27279	1.39736e-05	0.000504031	FHL1
NM_022659	-3.66908	2.57758	1.62588e-07	1.47912e-05	EBF2
NM_001884	-3.66422	2.23667	2.27603e-05	0.000711994	HAPLN1
NM_003279	-3.64891	0.266396	7.89268e-05	0.00187817	TNNC2
NM_205850	-3.64012	0.668641	2.20834e-05	0.000707005	SLC24A5
NM_000089	-3.63656	13.3998	4.55902e-08	5.20742e-06	COL1A2
NM_005014	-3.63383	5.52042	2.90388e-09	5.74075e-07	OMD
NM_002612	-3.63323	4.16599	0.000468713	0.00714892	PDK4
NM_152890	-3.62474	2.59183	3.65906e-09	6.96576e-07	COL24A1
NM_005413	-3.62313	1.96434	4.01367e-06	0.000184726	SIX3
NM_001029864	-3.62027	2.26216	7.7221e-05	0.00185475	KIAA1755
NM_005233	-3.61875	4.39744	3.56367e-08	4.21086e-06	EPHA3
NM_024512	-3.59628	2.60819	2.21677e-06	0.000115093	LRRC2
NM_000427	-3.59432	8.95038	0.00244606	0.0249212	LOR
NM_000668	-3.55426	1.91472	0.0129685	0.085459	ADH1B
NM_021570	-3.54398	3.7947	2.99717e-06	0.000143347	BARX1
NM_001004439	-3.54392	5.16661	2.13537e-10	6.61548e-08	ITGA11
NM_000236	-3.52105	0.585242	7.97869e-05	0.00188988	LIPC
NM_006121	-3.51759	14.0112	0.00111142	0.0136341	KRT1
NR_046464	-3.48863	0.84444	8.26268e-05	0.00194817	MEG3
NM_001128215	-3.48413	2.45645	0.0109286	0.0754002	LIPM
NM_002448	-3.47291	4.6977	1.72858e-08	2.53165e-06	MSX1
NM_001264	-3.46991	1.9545	0.00122924	0.0147969	CDSN
NM_001647	-3.46349	6.75408	1.58148e-07	1.45158e-05	APOD
NM_145252	-3.45946	5.77506	0.0331589	0.166246	ZG16B
NM_018086	-3.44799	1.09488	1.55918e-05	0.000552703	FIGN
NM_203422	-3.43838	3.66473	1.68603e-07	1.51881e-05	LRRN4CL
NM_207365	-3.4362	3.68368	0.00245276	0.02494	AADACL2
NM_001037763	-3.43539	3.68953	5.50549e-09	9.758e-07	COL28A1
NM_000702	-3.41907	4.59572	3.67803e-05	0.0010359	ATP1A2
NR_015394	-3.41654	1.50523	0.000811863	0.010924	LOC285205
NM_002667	-3.41281	3.17342	0.000278713	0.00482352	PLN
NM_004962	-3.40094	3.51474	4.45894e-06	0.000200165	GDF10
NR_027180	-3.3948	5.13587	2.23425e-07	1.81999e-05	MIR143HG
NM_002016	-3.38903	8.12293	0.000312493	0.00525765	FLG
NR_024461	-3.38584	1.21441	1.38878e-05	0.0005027	LOC100190938
NM_178428	-3.38032	2.2569	0.0195817	0.115497	LCE2A
NM_021926	-3.35783	1.57951	4.67642e-05	0.00124728	ALX4
NR_002196	-3.3564	9.584	7.19521e-05	0.00176346	H19
NM_000304	-3.34421	0.453361	0.000115151	0.00249737	PMP22
NM_004181	-3.34259	2.24428	1.94767e-07	1.71129e-05	UCHL1
NM_024730	-3.34002	2.40388	0.00106624	0.0133183	RERGL
NM_014069	-3.33127	2.47618	0.000569489	0.00831583	PSORS1C2
NM_001195430	-3.32647	1.81242	6.89966e-05	0.00171325	DCLK1
NM_024574	-3.32625	3.23498	4.31008e-06	0.000196051	NDNF
NM_014460	-3.31648	1.2505	0.00280218	0.0278592	CSDC2
NM_001173431	-3.31644	1.33631	8.56658e-06	0.000333578	OBSL1
NR_038397	-3.30292	4.76866	1.08243e-08	1.76626e-06	DNM3OS
NM_152547	-3.28122	4.08783	0.000472549	0.00717549	BTNL9
NM_153183	-3.27688	0.68739	8.43803e-05	0.00197143	NUDT10
NM_000372	-3.2757	2.42446	0.00047069	0.0071581	TYR
NM_001009931	-3.27269	4.23055	0.000458876	0.0070512	HRNR
NM_144633	-3.25999	0.389959	0.000121496	0.00257662	KCNH8
NM_019609	-3.25801	1.34067	0.00010346	0.00231037	CPXM1
NM_001001933	-3.25019	2.00033	7.9901e-06	0.000318365	LHX8
NM_001040272	-3.23436	3.82914	3.27473e-06	0.000155853	ADAMTSL1
NM_018969	-3.223	2.92462	4.79664e-06	0.000212541	GPR173
NM_152721	-3.2126	2.31446	7.58228e-08	7.87331e-06	DOK6
NM_001204084	-3.21153	1.4221	6.09645e-05	0.00153231	NBL1
NM_052854	-3.20299	5.16947	7.14781e-08	7.57521e-06	CREB3L1
NM_003118	-3.202	12.1109	3.62889e-08	4.2392e-06	SPARC
NM_001168368	-3.20199	1.4341	1.95535e-05	0.000647368	GALNTL1
NM_031935	-3.18668	7.09007	3.11771e-08	3.81548e-06	HMCN1
NM_001010897	-3.18508	1.06335	1.83855e-05	0.00062172	SERP2
NM_002345	-3.18046	9.31924	2.29802e-08	3.13132e-06	LUM
NM_017781	-3.18036	0.904091	8.66042e-05	0.00200969	CYP2W1
NM_014790	-3.14498	0.576	7.78964e-05	0.00186661	JAKMIP2
NM_000421	-3.1446	13.2728	0.00506863	0.0429559	KRT10
NM_007257	-3.13034	2.45028	2.19242e-06	0.000114406	PNMA2
NM_000518	-3.108	8.63993	0.000719203	0.00995075	HBB
NM_001029858	-3.10557	0.788533	1.1406e-05	0.000427934	SLC35F1
NM_022124	-3.09801	2.00104	1.87241e-05	0.000626445	CDH23
NM_001037160	-3.09748	3.09648	2.16247e-05	0.000694693	CYS1
NM_015163	-3.09195	1.70578	0.000406021	0.00645115	TRIM9
NM_002775	-3.07975	8.49929	9.14037e-08	9.12263e-06	HTRA1
NM_080671	-3.07284	2.93661	6.93045e-06	0.000280492	KCNE4
NM_153343	-3.06865	1.36009	0.000355095	0.00578506	ENPP6
NM_138370	-3.06851	2.82804	7.61954e-06	0.000304782	PKDCC
NM_016932	-3.06432	5.04964	7.79306e-07	4.91489e-05	SIX2
NM_133489	-3.06365	2.90618	2.21455e-05	0.000707005	SLC26A10
NM_001049	-3.06104	1.16883	0.000107182	0.00236952	SSTR1
NM_001044370	-3.05957	1.81861	2.62071e-06	0.000128904	MPPED1
NM_133468	-3.04532	2.02114	0.00101157	0.0128507	BMPER
NR_002770	-3.04026	2.09781	5.15583e-06	0.000224585	DIO3OS
NM_018059	-3.03899	1.47492	4.03074e-05	0.00110496	RADIL
NM_014587	-3.02312	1.55636	5.07606e-07	3.45396e-05	SOX8
NM_004465	-3.0184	0.512123	0.000220921	0.00407732	FGF10
NM_003474	-3.01511	3.69061	3.49093e-09	6.77108e-07	ADAM12
NM_006108	-3.01348	7.00399	3.82502e-08	4.41811e-06	SPON1
NM_181724	-3.00574	5.67764	8.41697e-07	5.21244e-05	TMEM119
NM_152753	-3.00451	2.1854	0.00474572	0.0409279	SCUBE3
NM_005982	-3.00236	3.26536	3.85405e-05	0.00107662	SIX1
NM_021572	-3.00179	2.9578	6.0359e-06	0.000255346	ENPP5
NM_004538	-2.99966	2.37355	1.63507e-06	8.94414e-05	NAP1L3
NM_194324	-2.99432	1.0556	0.000164571	0.00325343	TMSB15B
NR_033359	-2.98462	3.57047	5.31922e-07	3.57396e-05	MEG3
NM_006588	-2.98196	1.95613	1.52581e-05	0.000545318	SULT1C4
NM_003149	-2.98182	2.12594	0.00118446	0.014325	STAC
NM_024603	-2.98141	2.10959	7.27955e-06	0.000293466	BEND5
NM_002593	-2.97896	7.65137	2.57035e-07	2.00175e-05	PCOLCE
NR_047664	-2.97881	1.88836	0.000273288	0.0047617	MEG9
NM_178429	-2.97791	2.84326	0.0393453	0.186477	LCE2C
NM_001478	-2.97583	2.19203	4.66585e-07	3.3309e-05	B4GALNT1
NR_040050	-2.97427	1.33819	0.00333893	0.0318111	LOC100507351
NM_001010980	-2.97245	1.42308	4.59423e-05	0.00123313	C1orf130
NM_000093	-2.97021	9.29986	1.14265e-08	1.81688e-06	COL5A1
NM_001127464	-2.9702	4.50517	2.37591e-08	3.13132e-06	ZNF469
NM_001080393	-2.96765	1.8191	4.99587e-05	0.00131349	GXYLT2
NM_000029	-2.9649	1.71679	0.000567236	0.00830654	AGT
NM_005467	-2.95816	1.75095	3.64344e-06	0.00017181	NAALAD2
NM_021111	-2.95406	4.90092	5.84349e-09	1.01815e-06	RECK
NM_007148	-2.95233	3.5378	1.86422e-05	0.000626282	RNF112
NM_207303	-2.94353	1.19604	3.88809e-05	0.00108026	ATRNL1
NM_014421	-2.94329	2.80151	5.45906e-07	3.62059e-05	DKK2
NM_001299	-2.93443	3.30667	0.000397271	0.00634154	CNN1
NM_001003665	-2.93381	3.84419	7.56885e-05	0.00183509	C1orf95
NM_020709	-2.92789	2.51422	2.8123e-06	0.000137016	PNMAL2
NM_181723	-2.92787	1.88998	0.000139629	0.00285934	EFHA2
NM_002742	-2.92622	2.92699	7.52064e-07	4.83201e-05	PRKD1
NM_015441	-2.92158	6.7617	4.99693e-07	3.42456e-05	OLFML2B
NM_130386	-2.92133	4.23968	2.79207e-09	5.62794e-07	COLEC12
NM_012098	-2.92016	7.43741	6.41878e-08	7.01969e-06	ANGPTL2
NM_001608	-2.91724	1.5582	0.000438696	0.0068538	ACADL
NM_001145155	-2.91599	0.851421	0.000198605	0.00377386	NR2F2
NM_001003845	-2.91534	2.65635	0.000157932	0.00315605	SP5
NM_006487	-2.91347	0.669347	0.00036993	0.00599823	FBLN1
NM_001937	-2.90808	5.48832	1.58982e-09	3.63186e-07	DPT
NM_032040	-2.90618	3.86458	2.79208e-07	2.09508e-05	CCDC8
NM_203349	-2.90442	1.06869	0.000221896	0.00408797	SHC4
NM_175856	-2.90185	3.20947	2.60139e-06	0.000128569	CHSY3
NM_012134	-2.89565	5.57341	0.000261951	0.00460317	LMOD1
NM_178839	-2.89473	0.725353	0.00133091	0.0157442	LRRTM1
NM_001704	-2.88746	2.16594	5.26234e-05	0.00136608	BAI3
NM_139284	-2.88671	5.40498	1.8769e-05	0.000626445	LGI4
NM_005584	-2.88624	2.68283	1.37744e-05	0.0005027	MAB21L1
NM_004750	-2.88082	3.77082	1.7903e-05	0.000607401	CRLF1
NR_003530	-2.87876	4.19127	8.75056e-07	5.35416e-05	MEG3
NM_178505	-2.87517	0.998333	2.65502e-05	0.000799094	TMEM26
NM_003862	-2.87482	0.80493	0.000722225	0.00997914	FGF18
NR_046473	-2.87468	2.61731	3.8643e-06	0.000178941	MEG3
NR_015440	-2.87449	1.71125	0.000266041	0.0046512	FLJ42875
NR_044993	-2.86862	1.36046	0.00110801	0.0136341	LOC100506394
NM_021110	-2.86711	8.38082	3.10479e-08	3.81548e-06	COL14A1
NM_178172	-2.86645	4.40212	0.000638152	0.00912357	GPIHBP1
NM_033403	-2.86319	0.99028	1.32396e-05	0.000489579	DCLK3
NM_018013	-2.8591	3.41706	9.08487e-06	0.0003511	SOBP
NM_005941	-2.85677	1.96301	1.85089e-05	0.000623839	MMP16
NM_017581	-2.85551	1.7366	0.00675581	0.0532063	CHRNA9
NM_022843	-2.84864	2.23311	0.00267134	0.0268178	PCDH20
NR_038343	-2.83698	3.99505	3.56144e-06	0.000168717	MAGI2-AS3
NM_015461	-2.83345	4.96809	1.82465e-09	4.0777e-07	ZNF521
NM_015225	-2.83274	3.25509	2.12263e-07	1.78858e-05	PRUNE2
NM_002206	-2.82946	0.373646	0.00115006	0.0140021	ITGA7
NM_002975	-2.82756	5.40427	4.92924e-07	3.40085e-05	CLEC11A
NM_001711	-2.82739	8.49625	5.8028e-07	3.8239e-05	BGN
NM_014070	-2.82701	2.64437	0.0264928	0.14259	C6orf15
NM_000322	-2.82454	0.96479	3.34272e-05	0.000962553	PRPH2
NR_034147	-2.82287	1.80773	0.000210923	0.00396397	LOC149773
NM_145173	-2.82047	3.47091	2.23562e-08	3.10569e-06	DIRAS1
NM_002373	-2.81853	4.9389	1.37784e-07	1.3115e-05	MAP1A
NM_001849	-2.81767	7.85705	6.67918e-07	4.37337e-05	COL6A2
NM_005924	-2.81317	3.2544	2.23517e-06	0.00011524	MEOX2
NM_144617	-2.80906	3.22668	0.000303728	0.00512698	HSPB6
NM_181789	-2.80171	2.76074	2.05858e-07	1.76351e-05	GLDN
NM_015429	-2.79562	5.93504	1.97284e-10	6.33775e-08	ABI3BP
NM_207361	-2.79407	2.01931	0.00470891	0.0407472	FREM2
NM_001251971	-2.79146	0.943057	4.18305e-05	0.00114063	SPAG9
NM_001136191	-2.79068	3.47903	2.85872e-06	0.00013797	KANK2
NM_014505	-2.7905	2.18604	0.000102405	0.0022935	KCNMB4
NM_173808	-2.78704	3.95394	1.7027e-05	0.000589352	NEGR1
NM_005545	-2.77674	1.63479	0.000538771	0.00794629	ISLR
NM_006855	-2.77647	2.68039	8.92078e-05	0.002047	KDELR3
NM_006486	-2.77232	6.72894	2.57708e-06	0.000127982	FBLN1
NM_005708	-2.76911	2.78285	0.000123744	0.0026014	GPC6
NM_001031746	-2.76774	5.36086	4.73068e-12	2.67916e-09	VSTM4
NM_021939	-2.7631	7.00119	8.80207e-07	5.35416e-05	FKBP10
NM_001080457	-2.76276	2.85363	5.09904e-05	0.0013338	LRRC4B
NM_031910	-2.74922	3.95604	2.96615e-08	3.74757e-06	C1QTNF6
NM_003734	-2.74872	5.57464	1.57885e-05	0.000557751	AOC3
NM_001039705	-2.74783	2.18852	3.14446e-05	0.000915724	TRO
NM_015463	-2.74247	2.3459	3.38702e-05	0.000972586	CNRIP1
NM_014668	-2.74037	3.46645	7.21714e-05	0.00176346	GREB1
NM_014424	-2.73702	2.35149	0.00290812	0.0286825	HSPB7
NM_032728	-2.73629	1.88297	8.30243e-05	0.00195306	PPAPDC3
NM_000090	-2.73414	12.6278	1.38859e-05	0.0005027	COL3A1
NM_003255	-2.7321	9.14492	2.60561e-07	2.01396e-05	TIMP2
NM_018153	-2.73099	1.54579	0.000112223	0.00244936	ANTXR1
NM_002246	-2.73081	1.62266	0.00567403	0.0467755	KCNK3
NM_012464	-2.72707	3.09404	2.47413e-06	0.000124069	TLL1
NM_024582	-2.71785	5.49875	1.08481e-07	1.06208e-05	FAT4
NM_147193	-2.71681	2.76696	7.94881e-05	0.00188715	GLIS1
NM_020650	-2.71669	5.97662	4.91507e-07	3.40085e-05	RCN3
NM_145056	-2.71359	2.9737	0.000286294	0.00491201	DACT3
NM_000095	-2.71143	7.57279	0.00385415	0.0353125	COMP
NM_001136022	-2.69152	3.59718	8.04485e-06	0.000319309	NFATC4
NM_001012973	-2.68953	3.69583	2.84829e-06	0.00013797	PLAC9
NM_001452	-2.68584	4.02333	7.96447e-08	8.18747e-06	FOXF2
NM_001129	-2.68362	10.0025	3.78036e-05	0.00106181	AEBP1
NM_001146334	-2.68306	2.55782	9.28614e-06	0.0003562	NACAD
NM_057088	-2.67432	12.4268	0.00430477	0.0381492	KRT3
NM_003247	-2.66192	8.375	7.93122e-07	4.97152e-05	THBS2
NM_001856	-2.65904	8.2413	3.60047e-07	2.62503e-05	COL16A1
NM_153225	-2.65353	2.02788	5.9633e-05	0.00150621	SBSPON
NM_001232	-2.65315	3.44002	0.00271749	0.0271749	CASQ2
NM_000362	-2.65296	8.28283	0.000228869	0.00417158	TIMP3
NM_005598	-2.64894	0.272493	0.00197907	0.0213265	NHLH1
NM_198474	-2.64882	4.557	1.24372e-06	7.06378e-05	OLFML1
NM_007225	-2.64878	2.75932	0.00105149	0.0131982	NXPH3
NM_003995	-2.6448	4.22605	9.52613e-07	5.76051e-05	NPR2
NM_031442	-2.64029	4.47311	2.25054e-05	0.000711994	TMEM47
NM_002088	-2.63774	2.39974	0.0010952	0.0135484	GRIK5
NR_038263	-2.63728	1.00707	0.00068005	0.00955043	LOC144481
NM_003741	-2.63704	3.90978	3.49922e-07	2.56942e-05	CHRD
NM_002615	-2.63668	7.76063	4.77717e-07	3.36365e-05	SERPINF1
NM_000558	-2.63526	2.64745	0.00439203	0.038689	HBA1
NM_014068	-2.62895	1.02336	0.00102737	0.0129747	PSORS1C1
NM_198503	-2.62843	1.31797	0.00139158	0.0164	KCNT2
NM_001256663	-2.6276	0.237411	0.00195975	0.0211842	SLC47A2
NM_198715	-2.62421	4.11204	2.05736e-05	0.000665085	PTGER3
NR_027626	-2.62368	1.01038	0.00180334	0.0199901	CMAHP
NM_198570	-2.62288	1.33485	0.000114766	0.00249428	VWC2
NM_001001872	-2.62129	2.7799	8.63448e-07	5.31512e-05	C14orf37
NM_005909	-2.6189	6.12397	6.23078e-06	0.000259322	MAP1B
NR_024389	-2.61855	0.864889	0.000952797	0.0122895	FLJ16779
NM_001007538	-2.6171	1.63709	0.00296703	0.0290486	SHISA2
NM_152349	-2.61307	2.71913	1.98377e-05	0.000649464	KRT222
NR_033925	-2.61233	2.38546	0.000322863	0.0053793	FOXF1-AS1
NM_001362	-2.60802	2.19334	0.00146023	0.0170081	DIO3
NM_004588	-2.60001	3.0322	0.00021551	0.00401148	SCN2B
NM_012082	-2.59988	1.98322	0.000428501	0.00675612	ZFPM2
NM_032430	-2.58726	2.99372	5.5973e-06	0.000238756	BRSK1
NM_022122	-2.58674	2.46886	0.000702304	0.00978277	MMP27
NM_032827	-2.58166	3.28024	0.00205847	0.0220199	ATOH8
NM_181506	-2.58142	1.53809	0.000115782	0.00250576	LRRC70
NM_020190	-2.57876	5.99146	9.7772e-05	0.00220416	OLFML3
NM_001007156	-2.5697	1.44432	0.000512655	0.00766003	NTRK3
NM_004984	-2.56853	1.18297	0.000151214	0.00303608	KIF5A
NM_001792	-2.5665	2.65625	8.72665e-05	0.00201379	CDH2
NM_001678	-2.56348	3.4165	3.72818e-06	0.000174208	ATP1B2
NM_145260	-2.56146	2.2948	0.000248798	0.00443265	OSR1
NM_000835	-2.55583	1.1728	0.00673213	0.053113	GRIN2C
NR_038863	-2.55014	0.208083	0.00268807	0.0269593	LOC285758
NM_002152	-2.54985	2.5209	0.000296227	0.00502511	HRC
NM_002852	-2.54348	2.34901	0.00522758	0.0440127	PTX3
NR_033997	-2.53917	0.167006	0.00171195	0.0193181	LOC386597
NM_032160	-2.53871	4.37584	2.78763e-09	5.62794e-07	DSEL
NM_001541	-2.53688	1.90947	0.00107808	0.0134186	HSPB2
NM_001848	-2.53544	10.8301	2.25782e-07	1.81999e-05	COL6A1
NM_020759	-2.53403	5.6082	2.01126e-07	1.75218e-05	STARD9
NM_015567	-2.52996	1.1193	0.00640672	0.0512139	SLITRK5
NM_015689	-2.52795	2.98179	2.11972e-05	0.000683095	DENND2A
NM_003278	-2.52337	5.52347	4.45525e-06	0.000200165	CLEC3B
NM_194272	-2.50729	1.75297	0.000216183	0.00401148	RBPMS2
NM_001012279	-2.50621	1.27665	0.000108766	0.00238404	SOGA3
NM_145008	-2.49327	2.24403	0.000103875	0.00231134	YPEL4
NM_015551	-2.49268	3.5493	0.00201853	0.0216377	SUSD5
NM_000393	-2.48931	8.74216	2.56842e-06	0.000127982	COL5A2
NR_015359	-2.48709	0.755934	0.000685383	0.00961219	WDFY3-AS2
NM_020962	-2.48527	4.65687	4.55993e-06	0.000203809	IGDCC4
NM_015264	-2.48196	1.39163	0.000448185	0.00697026	KIAA0930
NM_006691	-2.47876	2.86415	5.66666e-05	0.0014527	LYVE1
NM_003013	-2.47386	6.54494	1.2168e-06	6.94927e-05	SFRP2
NM_006258	-2.46967	0.859591	0.00055522	0.0081538	PRKG1
NM_025015	-2.46834	3.8995	6.91787e-06	0.000280492	HSPA12A
NR_024011	-2.46802	1.51803	2.72965e-05	0.000815721	LOC286367
NM_017422	-2.46689	8.5329	0.00964297	0.0692247	CALML5
NM_001200003	-2.46672	1.47385	0.000135444	0.00280968	GPSM1
NM_005940	-2.46482	3.2128	4.91958e-07	3.40085e-05	MMP11
NM_000847	-2.45602	1.36492	0.00917729	0.066485	GSTA3
NM_001044369	-2.45399	0.672908	0.00887317	0.0650151	FAM69C
NM_016370	-2.4503	0.72227	0.00200154	0.0214779	RAB9B
NR_033240	-2.44955	0.722724	0.00146256	0.0170081	LOC100129794
NM_000237	-2.44945	4.67238	4.9005e-06	0.000215608	LPL
NM_001018008	-2.449	1.60274	0.00224791	0.0234532	TPM1
NM_014178	-2.44886	1.77007	5.96005e-05	0.00150621	STXBP6
NR_026949	-2.4481	0.775608	0.00277388	0.0276313	LINC00277
NM_133477	-2.44804	3.17229	0.000387941	0.00622159	SYNPO2
NM_007115	-2.44552	2.96714	0.000177906	0.00347694	TNFAIP6
NM_080826	-2.44468	4.3211	0.000102367	0.0022935	ISM1
NM_173814	-2.44379	1.31732	0.00312155	0.0301877	PRTG
NM_001005850	-2.44023	1.21987	0.000136273	0.00281608	ZNF835
NM_012113	-2.43656	0.320962	0.00143392	0.0167699	CA14
NM_024490	-2.43015	3.62446	8.50828e-05	0.00198334	ATP10A
NM_014586	-2.42661	3.12743	7.77236e-07	4.91489e-05	HUNK
NM_014293	-2.42642	3.60471	4.54162e-05	0.00122219	NPTXR
NR_034110	-2.4223	0.535865	0.00128258	0.0152251	TRAF3IP2-AS1
NM_001145033	-2.42143	2.06465	0.00024593	0.00439679	C11orf96
NM_006587	-2.41908	4.66962	6.14793e-08	6.86964e-06	CORIN
NM_013271	-2.41687	1.42619	0.00652122	0.051847	PCSK1N
NM_004405	-2.41618	1.83632	3.59314e-05	0.00102037	DLX2
NM_016588	-2.40935	3.72106	3.88263e-07	2.81081e-05	NRN1
NM_000474	-2.40753	4.03121	0.00366573	0.0340413	TWIST1
NM_020546	-2.40294	1.57783	3.21109e-05	0.000929858	ADCY2
NM_001001995	-2.40235	3.17417	1.30854e-05	0.000485624	GPM6B
NM_002305	-2.40018	8.2551	2.08483e-06	0.000110008	LGALS1
NM_005711	-2.39916	6.07617	5.10702e-07	3.45396e-05	EDIL3
NM_019105	-2.39777	4.79628	9.03022e-06	0.000350304	TNXB
NM_000706	-2.3933	1.76101	0.000868358	0.0114801	AVPR1A
NM_015678	-2.38539	1.29749	0.000460738	0.00706924	NBEA
NM_003713	-2.38464	8.17892	7.85503e-05	0.0018779	PPAP2B
NM_014012	-2.37795	2.44533	0.000259967	0.00457614	REM1
NM_080832	-2.37503	0.680058	0.00218599	0.023002	PABPC5
NM_152731	-2.37344	1.56848	0.000191765	0.00368476	BEND6
NM_001703	-2.37293	2.71363	0.000200082	0.00378793	BAI2
NM_001170738	-2.37287	1.33037	0.003801	0.0348878	IQSEC3
NR_039982	-2.37187	1.36512	0.00806668	0.0608196	LOC283547
NM_144966	-2.36575	1.1015	0.00230187	0.02383	FREM1
NM_005654	-2.36203	2.49318	0.000513999	0.00766895	NR2F1
NM_000851	-2.35931	2.17766	0.00123628	0.0148469	GSTM5
NM_004791	-2.35598	5.96794	1.05118e-06	6.2104e-05	ITGBL1
NM_032935	-2.35573	0.758259	0.030644	0.157432	MT4
NM_012301	-2.35485	2.17904	4.77435e-05	0.00126822	MAGI2
NM_003062	-2.35221	6.48472	4.63898e-05	0.00124189	SLIT3
NR_024344	-2.34562	2.69666	2.24202e-06	0.00011524	LOC283174
NM_004675	-2.33844	3.72245	3.81506e-05	0.00106863	DIRAS3
NM_014926	-2.32812	1.6154	0.0288614	0.151298	SLITRK3
NM_016134	-2.32769	4.93013	2.30152e-06	0.00011771	CPQ
NM_015687	-2.32468	2.33975	0.00250169	0.0253124	FILIP1
NM_031476	-2.32382	6.86691	2.85161e-07	2.12425e-05	CRISPLD2
NM_198719	-2.31699	0.953584	0.00377713	0.0347618	PTGER3
NM_012067	-2.31655	1.16058	0.000568971	0.00831583	AKR7A3
NM_004370	-2.31535	6.01489	2.28384e-07	1.81999e-05	COL12A1
NM_178554	-2.31421	1.75383	0.00101256	0.0128507	KY
NM_032784	-2.31367	1.14898	0.00795336	0.0602954	RSPO3
NM_000504	-2.31287	2.29727	0.000338482	0.00555846	F10
NM_052867	-2.31238	0.623895	0.00183174	0.0201179	NALCN
NM_000890	-2.31019	2.36377	1.73334e-05	0.000592431	KCNJ5
NM_022742	-2.30832	1.67891	0.000467203	0.00713648	CCDC136
NM_002009	-2.30431	4.21548	5.32179e-05	0.00137804	FGF7
NM_012114	-2.30322	4.74557	0.000392114	0.00626894	CASP14
NM_152750	-2.29496	1.44351	0.0014053	0.0165041	CDHR3
NR_037870	-2.29295	2.44689	0.000749301	0.0102495	LOC100131825
NM_030955	-2.29015	2.25284	0.000291819	0.0049902	ADAMTS12
NM_207015	-2.28461	1.50099	0.00120728	0.0145668	NAALADL2
NM_032709	-2.2837	2.87017	1.90281e-05	0.000633039	PYROXD2
NM_001145638	-2.28271	1.22445	0.00437756	0.0386277	GPSM1
NM_019010	-2.28252	1.34663	0.0415458	0.193809	KRT20
NM_014987	-2.28024	1.59583	0.000666929	0.00939183	IGSF9B
NM_024007	-2.27902	4.406	1.65916e-05	0.000580142	EBF1
NM_001996	-2.27854	3.22986	0.000319702	0.00534396	FBLN1
NM_017560	-2.27741	3.08748	8.8717e-05	0.00204029	ZNF853
NR_034083	-2.27571	0.23644	0.00218832	0.023002	LOC100130894
NM_001099652	-2.27069	0.858129	0.000882258	0.0115684	GPR137C
NM_018401	-2.26654	1.85463	0.000150093	0.00302465	STK32B
NM_012304	-2.26613	4.18056	1.56494e-07	1.44933e-05	FBXL7
NR_036444	-2.26603	2.14706	0.00011656	0.00251408	FOXF1-AS1
NM_153366	-2.26508	5.01721	0.000119244	0.00254322	SVEP1
NM_003638	-2.26109	3.5139	2.91265e-05	0.000860404	ITGA8
NM_015053	-2.26021	2.52808	0.000285847	0.00491201	PPFIA4
NM_014903	-2.25938	2.91164	0.000256884	0.0045374	NAV3
NM_178351	-2.25879	2.18241	0.0254193	0.138847	LCE1C
NM_001129908	-2.25818	3.36834	0.00140638	0.0165041	FAM198A
NM_015052	-2.25492	1.02057	0.00179438	0.0199901	HECW1
NM_001882	-2.25457	1.03109	0.0181715	0.10969	CRHBP
NM_014059	-2.25385	4.20113	0.000197116	0.00375946	RGCC
NM_014936	-2.25256	2.66579	0.000827541	0.0110482	ENPP4
NM_018176	-2.25246	1.76192	0.000618081	0.00891146	LGI2
NM_017594	-2.25095	0.911942	0.00444145	0.0389907	DIRAS2
NM_206919	-2.24916	1.90609	0.000313104	0.00525933	ARL9
NM_018232	-2.24781	1.2964	0.0115179	0.0785696	FAM21B
NM_001037	-2.24537	0.99836	0.00344969	0.0325645	SCN1B
NM_053044	-2.24383	5.13465	9.55958e-05	0.00216459	HTRA3
NM_003737	-2.24293	5.97546	2.33772e-06	0.000118969	DCHS1
NM_006909	-2.24179	4.00448	0.000146444	0.00296313	RASGRF2
NM_052909	-2.24021	3.09327	0.000118649	0.00253951	PLEKHG4B
NM_007046	-2.23755	6.09178	0.000293315	0.00500045	EMILIN1
NM_177531	-2.23495	1.50885	0.0017832	0.0199106	PKHD1L1
NM_001584	-2.23438	1.17816	0.0164029	0.102568	MPPED2
NM_031908	-2.23331	3.1747	3.01391e-05	0.000884798	C1QTNF2
NM_006226	-2.2333	2.59302	0.000227409	0.00415234	PLCL1
NR_040677	-2.23218	1.93588	0.00148375	0.0171575	LOC100507577
NM_001144994	-2.23074	0.558594	0.00100516	0.0128042	C2orf72
NM_002279	-2.22561	1.17626	0.00906552	0.0660947	KRT33B
NM_138567	-2.225	3.71498	0.0012573	0.0150466	SYT8
NM_000682	-2.22426	1.94349	0.00105079	0.0131982	ADRA2B
NM_018700	-2.21951	2.20466	0.000796415	0.0107302	TRIM36
NM_003380	-2.21698	10.3238	4.50462e-05	0.00121542	VIM
NM_001042507	-2.21584	7.77091	0.00146171	0.0170081	LGALS7B
NM_007037	-2.21427	0.786108	0.00429886	0.0381297	ADAMTS8
NM_001086	-2.21245	3.05409	0.00442742	0.0389007	AADAC
NM_000743	-2.21223	0.689162	0.00474309	0.0409279	CHRNA3
NM_198478	-2.2116	3.99474	0.000247877	0.00442392	NKPD1
NM_005468	-2.21097	2.40053	6.84456e-05	0.00170782	NAALADL1
NM_001085480	-2.20899	1.57689	0.00552838	0.0459061	FAM162B
NM_182925	-2.20879	2.39184	2.82316e-05	0.000838789	FLT4
NR_026954	-2.20833	0.397759	0.005343	0.044619	LOC90246
NM_004189	-2.1998	1.36568	0.00301295	0.029368	SOX14
NM_025261	-2.19882	4.86884	0.0106625	0.0741112	LY6G6C
NM_032854	-2.19865	3.38308	2.4885e-05	0.000761363	CORO6
NM_033138	-2.19857	3.77881	0.000241105	0.00432559	CALD1
NM_018357	-2.19812	3.15749	6.02692e-05	0.00151855	LARP6
NR_026804	-2.19518	1.96261	0.000145513	0.00295045	FLJ13197
NM_199511	-2.19266	3.50753	0.000600168	0.00870473	CCDC80
NM_019601	-2.19218	4.07877	0.00012473	0.00261679	SUSD2
NM_005181	-2.19002	0.687146	0.00379943	0.0348878	CA3
NM_001122965	-2.18975	11.005	0.0483034	0.215334	RPTN
NM_006208	-2.18624	1.99044	0.000333503	0.00550306	ENPP1
NM_054110	-2.18075	4.59398	0.0088606	0.0649693	GALNTL2
NM_031941	-2.18043	2.99096	0.00084072	0.0111806	USHBP1
NR_015410	-2.17863	1.18196	0.0022966	0.0238234	LINC00340
NM_001008397	-2.17798	4.93044	8.52599e-08	8.59286e-06	GPX8
NM_006080	-2.17194	1.76122	0.0017422	0.0195522	SEMA3A
NR_031649	-2.16843	1.73712	0.0106012	0.0739852	MIR1247
NM_020802	-2.168	3.09184	3.86771e-05	0.00107751	KIAA1377
NM_001080433	-2.16575	2.34672	0.0125743	0.0837204	CCDC85A
NM_032387	-2.16108	4.36399	0.000767818	0.0103994	WNK4
NM_007351	-2.16069	4.37062	2.42388e-06	0.000122746	MMRN1
NM_016148	-2.15982	1.42247	0.00153255	0.0176621	SHANK1
NM_014262	-2.15663	5.32055	1.26243e-06	7.13067e-05	LEPREL2
NM_001852	-2.1556	3.15766	2.28558e-05	0.000711994	COL9A2
NM_178537	-2.15503	4.0586	4.58351e-06	0.000203976	B4GALNT4
NM_015669	-2.15476	2.47263	0.000220881	0.00407732	PCDHB5
NM_016132	-2.15256	2.17536	0.000189987	0.00366428	MYEF2
NR_038825	-2.15221	0.164006	0.00432135	0.0382302	LOC100506013
NM_014849	-2.14649	3.06319	5.57877e-05	0.00143374	SV2A
NM_147189	-2.13846	2.44169	4.10794e-05	0.00112313	FAM110B
NM_001267	-2.13812	1.89478	0.000178447	0.00348089	CHAD
NM_014227	-2.13781	1.35692	0.00574982	0.0472487	SLC5A4
NM_017420	-2.13571	1.51883	0.000407599	0.00646624	SIX4
NM_016246	-2.1344	2.15385	0.000738661	0.0101652	HSD17B14
NM_003462	-2.1327	1.89744	0.00106188	0.01328	DNALI1
NM_030773	-2.13176	1.33872	0.0110867	0.0763885	TUBB1
NM_001080471	-2.13124	5.09825	1.72169e-05	0.000592431	PEAR1
NM_004932	-2.12848	3.10701	0.000132291	0.00275853	CDH6
NM_032777	-2.12847	6.85983	4.97572e-05	0.00131155	GPR124
NM_016609	-2.12683	2.33287	0.00105488	0.0132085	SLC22A17
NM_020373	-2.12592	2.01079	0.000245243	0.00439216	ANO2
NM_002998	-2.12588	5.42842	3.02105e-05	0.000884798	SDC2
NM_021637	-2.12558	1.523	0.000842873	0.0111947	TMEM35
NM_000047	-2.12318	0.621839	0.00207263	0.0220794	ARSE
NR_034148	-2.12303	2.50644	0.00347744	0.0327018	LOC283143
NR_033258	-2.12179	1.91544	0.00358543	0.033477	ZEB2
NM_015253	-2.11841	2.33266	0.000893268	0.0116942	WSCD1
NM_012435	-2.11602	4.03894	4.31613e-05	0.00116763	SHC2
NM_020777	-2.11569	4.36847	2.26598e-05	0.000711994	SORCS2
NM_001042633	-2.1134	1.05538	0.00283145	0.0281228	SNX21
NM_021219	-2.11073	4.27916	3.66584e-05	0.0010353	JAM2
NM_005465	-2.10971	4.38694	3.40285e-05	0.00097441	AKT3
NM_173543	-2.10956	1.5438	0.000755005	0.0102937	DZIP1L
NM_032808	-2.10948	2.57217	0.0012703	0.0151174	LINGO1
NR_040001	-2.10854	1.28122	0.00091151	0.0118913	LOC375295
NM_014282	-2.10637	4.16291	1.33165e-06	7.48052e-05	HABP4
NM_198993	-2.10622	4.07644	0.0469637	0.211008	STAC2
NM_014971	-2.10529	2.73802	0.000706124	0.0098094	EFR3B
NM_001243775	-2.10504	1.30799	0.00497051	0.0423337	LIMA1
NM_001163438	-2.10133	2.68429	0.00171943	0.01936	CXorf69
NM_007361	-2.09662	4.86772	0.000105126	0.00232908	NID2
NR_038236	-2.09595	0.302465	0.00598392	0.0488212	LOC100507632
NR_040093	-2.09505	3.34861	0.000235632	0.00424928	LOC100505678
NM_004787	-2.08307	3.87827	0.000705521	0.0098094	SLIT2
NM_007356	-2.08004	5.1408	0.00413043	0.0370837	LAMB4
NR_015364	-2.07919	0.476363	0.00686892	0.0537795	LOC441204
NM_018424	-2.07734	3.14698	0.00123364	0.0148325	EPB41L4B
NM_012259	-2.07732	3.14564	0.000118823	0.00253951	HEY2
NM_004126	-2.0756	5.2827	5.24727e-06	0.000227603	GNG11
NM_004540	-2.07516	1.34442	0.00223601	0.0234075	NCAM2
NM_181644	-2.07447	2.28085	0.000510815	0.00764512	MFSD4
NM_004522	-2.07325	1.63789	0.000350138	0.00571336	KIF5C
NM_001797	-2.06797	5.89379	6.37383e-06	0.000263145	CDH11
NM_001136019	-2.06699	2.24654	0.000405376	0.00645088	FCGRT
NM_005374	-2.0645	1.7042	0.00242472	0.0247858	MPP2
NM_016174	-2.06438	6.55516	0.000377905	0.0061179	CERCAM
NM_173833	-2.06429	5.56345	0.00344955	0.0325645	SCARA5
NM_001190972	-2.06351	0.323489	0.0106504	0.0740872	LOC100127983
NM_017551	-2.0618	3.59941	0.000160953	0.00319242	GRID1
NM_031302	-2.05654	4.54241	1.33049e-05	0.00049023	GLT8D2
NM_032208	-2.05424	7.6487	1.75265e-06	9.48276e-05	ANTXR1
NM_001080437	-2.05413	5.65021	2.56999e-05	0.000779336	SNED1
NM_002193	-2.05392	3.69691	6.76272e-05	0.0016915	INHBB
NM_032348	-2.05134	7.37904	1.54015e-05	0.000547844	MXRA8
NM_001080423	-2.05022	4.79712	9.55571e-05	0.00216459	GRIP2
NM_005725	-2.04928	2.83198	0.000214362	0.00400663	TSPAN2
NM_014244	-2.04132	5.91951	9.90337e-05	0.00222772	ADAMTS2
NM_001198832	-2.03646	1.47981	0.0126752	0.0842282	PDE4DIP
NM_001128933	-2.0338	4.09874	1.67758e-05	0.000584595	SYNPO2
NM_019106	-2.03329	1.4244	0.00311533	0.0301843	2015-09-03
NM_004657	-2.03158	4.1186	5.74644e-05	0.00146301	SDPR
NM_001114395	-2.0305	0.900772	0.00269816	0.0270342	CNTLN
NM_001007540	-2.02824	0.845251	0.00993172	0.0706561	CDHR4
NM_018431	-2.02601	0.702711	0.00271302	0.0271567	DOK5
NM_173658	-2.02051	0.72468	0.00781494	0.0594653	ZNF660
NM_001451	-2.01807	3.27213	0.000658326	0.00932175	FOXF1
NM_021965	-2.01782	4.51368	0.00222836	0.0233512	PGM5
NM_205853	-2.0152	0.54948	0.0034491	0.0325645	MUSTN1
NM_006820	-2.01287	4.21245	3.19191e-05	0.000926915	IFI44L
NM_003793	-2.01222	5.47114	6.32582e-06	0.000262216	CTSF
NM_014981	-2.01	1.32018	0.019805	0.116473	MYH15
NM_003179	-2.0096	2.3131	0.000227054	0.00415234	SYP
NM_000517	-2.0046	3.36012	0.00602232	0.0490178	HBA2
NM_000396	-2.00024	7.60318	0.00019997	0.00378793	CTSK
NM_001093	-2.00001	5.50839	0.000285236	0.00491201	ACACB
NM_001170	-1.99248	1.30896	0.00484726	0.0415595	AQP7
NM_020749	-1.98997	1.84713	0.00861062	0.0637732	MTUS1
NM_005293	-1.98877	0.843346	0.0158296	0.0997719	GPR20
NM_001901	-1.9882	5.26273	0.000210662	0.00396397	CTGF
NM_012193	-1.985	5.64396	2.53017e-05	0.000771813	FZD4
NM_001194986	-1.98298	2.39686	0.000661196	0.00934952	LOC388630
NM_003458	-1.98073	1.20112	0.00125632	0.0150466	BSN
NM_013401	-1.97891	3.6986	0.000716093	0.00992107	RAB3IL1
NM_080701	-1.97815	4.19955	0.0134	0.0873104	TREX2
NM_182973	-1.97807	0.96367	0.00189458	0.0206535	TMPRSS9
NM_014509	-1.97798	2.24388	0.00102107	0.0129235	SERHL2
NM_002338	-1.97649	3.91218	0.00114384	0.0139651	LSAMP
NM_003012	-1.97638	6.33168	4.90217e-05	0.00129882	SFRP1
NR_026903	-1.97592	2.77294	0.000161174	0.00319242	AMZ2P1
NM_005215	-1.97074	0.407736	0.00917738	0.066485	DCC
NM_013363	-1.96394	1.08027	0.0175751	0.107479	PCOLCE2
NM_032133	-1.96386	0.913006	0.00454611	0.0396387	MYCBPAP
NM_002390	-1.96107	1.47596	0.00755118	0.0579299	ADAM11
NR_033864	-1.95956	1.20502	0.00655883	0.0520789	CYP4F24P
NR_033854	-1.95941	2.7843	0.00179801	0.0199901	LOC283335
NM_001928	-1.95818	6.26245	0.00463629	0.0402883	CFD
NM_018945	-1.95714	3.0012	0.000423356	0.00668526	PDE7B
NM_000132	-1.95658	1.09922	0.00283416	0.0281228	F8
NM_001853	-1.95591	3.9409	0.000833413	0.0110978	COL9A3
NM_004594	-1.95566	2.06982	0.00230898	0.0238796	SLC9A5
NR_003714	-1.95309	2.32882	0.00988404	0.0705121	POM121L9P
NM_004979	-1.95305	2.29948	0.000302625	0.00511676	KCND1
NM_014621	-1.95176	1.94193	0.000879053	0.0115411	HOXD4
NM_021044	-1.9505	0.988698	0.00278986	0.0277636	DHH
NM_001098518	-1.95039	0.512749	0.0332678	0.166582	GPR116
NM_018071	-1.94957	5.44079	5.93715e-06	0.000252206	ARHGEF40
NM_000836	-1.94897	1.48917	0.00457267	0.0398365	GRIN2D
NM_000609	-1.94759	7.19936	6.87324e-05	0.00171082	CXCL12
NM_176819	-1.93956	4.9969	0.000158941	0.00316649	CXorf36
NM_153610	-1.93706	1.85682	0.00108605	0.0134676	CMYA5
NR_003503	-1.93606	2.22291	0.0229098	0.128846	GGT8P
NR_026779	-1.93543	4.09228	0.000502202	0.00758096	LINC00341
NM_153711	-1.92975	2.10632	0.000518494	0.00771363	FAM26E
NM_001105521	-1.9289	1.07951	0.0042089	0.0376239	JAKMIP3
NM_144629	-1.92799	2.8392	0.00129545	0.0153601	RFTN2
NM_000956	-1.92774	2.15384	0.00578967	0.0475382	PTGER2
NM_005780	-1.92729	5.70187	2.27914e-05	0.000711994	LHFP
NM_177454	-1.92604	2.50149	0.000146715	0.00296313	FAM171B
NM_199168	-1.92501	6.35354	0.000142603	0.00290865	CXCL12
NM_174932	-1.92201	5.07609	0.0375525	0.180835	BPIFC
NM_002073	-1.92002	1.41666	0.00195448	0.0211495	GNAZ
NM_005766	-1.9175	4.92971	1.00637e-06	6.01484e-05	FARP1
NM_033119	-1.91632	3.2862	0.00114684	0.0139852	NKD1
NM_002075	-1.91426	2.8238	0.000330315	0.00547684	GNB3
NM_020950	-1.91346	2.9479	0.000484848	0.00734055	KIAA1614
NM_024870	-1.91314	2.13815	0.000746754	0.0102355	PREX2
NM_015460	-1.91113	3.36527	0.00206808	0.0220559	MYRIP
NM_018659	-1.91086	1.47935	0.00392353	0.035757	CYTL1
NM_001030059	-1.90848	1.04483	0.00182891	0.0201082	PPAPDC1A
NM_001143980	-1.90545	1.30503	0.0021562	0.0227808	CCDC154
NM_004626	-1.90387	0.49341	0.0173862	0.106769	WNT11
NM_005876	-1.90215	4.78921	5.74145e-05	0.00146301	SPEG
NR_027358	-1.89717	1.05388	0.0308618	0.1579	LINC00592
NM_000216	-1.89717	3.8849	0.000532454	0.00787823	KAL1
NM_002442	-1.89448	1.15841	0.00359397	0.0335264	MSI1
NR_047479	-1.89404	0.932615	0.0234544	0.131039	TMEM106A-AS1
NM_001935	-1.89226	3.68025	0.00488338	0.0417647	DPP4
NM_000055	-1.89156	1.55796	0.000784977	0.01059	BCHE
NM_004530	-1.88762	5.29849	0.00602093	0.0490178	MMP2
NM_014272	-1.88475	4.22478	3.94357e-05	0.00108978	ADAMTS7
NM_020404	-1.88457	6.11822	0.000756562	0.0103013	CD248
NM_003102	-1.88328	6.2791	0.0021165	0.0224537	SOD3
NM_031484	-1.88306	5.96569	1.73465e-05	0.000592431	MARVELD1
NM_032646	-1.87886	1.79496	0.00484418	0.0415595	TTYH2
NM_025107	-1.87775	3.98483	0.000222989	0.00409345	MYCT1
NM_007168	-1.87752	4.81558	1.95848e-05	0.000647368	ABCA8
NM_001463	-1.87606	5.5722	9.31352e-05	0.0021229	FRZB
NM_014061	-1.87327	4.40418	1.02256e-05	0.000389887	MAGEH1
NM_001013690	-1.8721	1.13129	0.00632104	0.0508851	FIGNL2
NR_027026	-1.87175	1.80737	0.000600356	0.00870473	GUSBP1
NM_002609	-1.87157	7.82788	0.000552655	0.00813939	PDGFRB
NR_033289	-1.87053	1.11662	0.00296488	0.0290486	GK5
NM_005775	-1.86975	4.47398	0.00020441	0.00385565	SORBS3
NM_152996	-1.86921	0.8716	0.0127538	0.0845863	ST6GALNAC3
NM_001098814	-1.86865	1.92453	0.0152968	0.0968895	SRL
NM_152605	-1.86836	0.841624	0.00560203	0.0463259	ZNF781
NM_001256192	-1.8668	1.35021	0.00370907	0.034307	PDCD6IP
NM_021197	-1.86563	2.29204	0.0041627	0.0373333	WFDC1
NM_014654	-1.86536	6.41427	1.22391e-05	0.00045752	SDC3
NM_002429	-1.8642	4.66222	6.12979e-06	0.000258255	MMP19
NM_025225	-1.86233	1.58975	0.0141623	0.0910497	PNPLA3
NM_181844	-1.86221	4.51297	0.000445961	0.00694618	BCL6B
NR_038310	-1.861	1.07582	0.0384976	0.184106	MIR497HG
NM_198148	-1.85903	7.40398	0.000104266	0.00231503	CPXM2
NM_014571	-1.85561	3.37673	0.000278287	0.00482352	HEYL
NM_006705	-1.85029	2.6913	0.00139273	0.0164	GADD45G
NR_027455	-1.849	3.047	0.000419997	0.00665265	LOC100131434
NM_020700	-1.84855	1.48361	0.00162484	0.0185593	PPM1H
NR_015406	-1.84745	1.01302	0.00529007	0.0443356	LOC149837
NM_152280	-1.84712	4.34477	0.000365743	0.00593972	SYT11
NM_001145054	-1.84688	1.73513	0.00161866	0.0185092	C2orf81
NM_001553	-1.84649	2.25041	0.00476371	0.0410141	IGFBP7
NR_038921	-1.84638	1.78751	0.00228512	0.0237559	LOC100130992
NM_016577	-1.84296	2.79344	0.000663067	0.00935024	RAB6B
NM_153367	-1.84243	5.56394	7.8798e-05	0.00187817	ZCCHC24
NM_001864	-1.84201	2.75079	0.000387216	0.00621965	COX7A1
NM_032532	-1.83939	3.15039	0.0107105	0.0742441	FNDC1
NM_014583	-1.83871	4.13006	0.000500592	0.00756777	LMCD1
NR_038847	-1.83803	1.06985	0.0176069	0.107491	LOC100505576
NM_003226	-1.83802	1.5945	0.00968146	0.0694427	TFF3
NM_001374	-1.83689	2.30557	0.036564	0.17816	DNASE1L2
NM_030957	-1.8341	4.89457	0.00012196	0.00257974	ADAMTS10
NM_003632	-1.83269	4.45686	7.52581e-05	0.00182897	CNTNAP1
NM_022131	-1.83037	1.95179	0.00739488	0.0569007	CLSTN2
NM_002565	-1.83029	0.778093	0.0262553	0.141459	P2RY4
NM_016563	-1.82949	4.01908	0.000264193	0.00462675	RASL12
NM_000789	-1.82869	3.88568	0.000116695	0.00251408	ACE
NM_003637	-1.82808	4.35509	0.00111138	0.0136341	ITGA10
NM_001145710	-1.82755	1.74926	0.00423676	0.0377615	LOC375190
NM_058172	-1.82708	4.31765	3.08426e-05	0.000900743	ANTXR2
NM_058175	-1.82349	1.5501	0.00341332	0.0323997	COL6A2
NM_004560	-1.82155	4.2931	0.00093333	0.0121144	ROR2
NM_138736	-1.82065	2.99499	0.00177978	0.0199106	GNAO1
NM_178822	-1.82062	2.64671	0.00144172	0.0168419	IGSF10
NM_022117	-1.82002	6.00662	0.000103607	0.00231037	TSPYL2
NM_175571	-1.81968	5.36468	0.000453258	0.00700675	GIMAP8
NM_020848	-1.81759	5.42582	9.1941e-06	0.00035399	KIAA1462
NR_003950	-1.81611	0.899968	0.0128862	0.0850257	ZDHHC8P1
NM_001010898	-1.81567	2.19708	0.00178382	0.0199106	SLC6A17
NM_024733	-1.81363	0.789097	0.010537	0.0735872	ZNF665
NM_152402	-1.81297	1.57521	0.00276176	0.0275372	TRAM1L1
NM_006288	-1.81081	7.13829	0.000305246	0.00514415	THY1
NR_002174	-1.81061	2.89551	0.00294822	0.0289196	CMAHP
NM_024869	-1.80875	2.41013	0.000749769	0.0102495	FAM110D
NM_001099289	-1.80839	4.42614	4.91793e-06	0.000215608	SH3RF3
NM_138360	-1.80715	4.69373	0.000657362	0.00932094	LRRC16B
NM_173050	-1.806	0.28156	0.0334279	0.167058	SCUBE1
NM_001012754	-1.80333	0.432806	0.0104277	0.0729728	NHLRC3
NM_000612	-1.80092	2.89837	0.00407837	0.0367458	IGF2
NM_004334	-1.80025	1.68144	0.00804667	0.0607786	BST1
NM_001134656	-1.80018	0.445107	0.00825885	0.0617911	ZNF662
NM_004460	-1.79927	3.90662	0.00110981	0.0136341	FAP
NM_007173	-1.7992	7.23657	0.000332094	0.00549452	PRSS23
NM_133457	-1.79834	0.290245	0.0439687	0.202074	EMID2
NM_018159	-1.79831	2.02341	0.00834418	0.062089	NUDT11
NR_003701	-1.79661	0.524999	0.0166788	0.103539	SNORD58C
NM_001164440	-1.79504	4.11798	7.33053e-05	0.00178573	ANKRD33B
NM_001042758	-1.79245	2.30469	0.000508434	0.00763022	SRGAP2
NM_005456	-1.79241	3.16611	0.000314101	0.00526747	MAPK8IP1
NM_052998	-1.79124	2.17682	0.000608213	0.0087815	ADC
NM_006439	-1.79073	2.72212	0.0193334	0.114555	MAB21L2
NM_002006	-1.79058	3.0794	0.00612231	0.0496549	FGF2
NM_032148	-1.79013	2.01528	0.000939809	0.0121671	SLC41A2
NM_001013627	-1.78888	2.22303	0.00170369	0.0192461	NHSL2
NM_005202	-1.7853	6.25103	0.00222702	0.0233512	COL8A2
NR_026850	-1.78438	4.56823	0.00068871	0.00963258	MTMR9LP
NM_002023	-1.77981	7.58157	0.000181353	0.00352421	FMOD
NM_080282	-1.77933	3.0101	0.00461901	0.0402061	ABCA10
NM_052896	-1.77853	2.15142	0.020987	0.121206	CSMD2
NM_032246	-1.77841	3.74839	9.52327e-05	0.00216459	MEX3B
NM_012409	-1.77814	1.06519	0.00732869	0.0565143	PRND
NM_003289	-1.77677	1.79675	0.00133594	0.0157856	TPM2
NM_014310	-1.77661	1.48808	0.022978	0.129078	RASD2
NM_018940	-1.77643	1.4921	0.0118743	0.0802551	PCDHB7
NM_018710	-1.77257	2.88801	0.000390512	0.00625305	TMEM55A
NM_007058	-1.77018	1.81226	0.00483218	0.0415175	CAPN11
NM_172069	-1.76779	4.23217	0.000345141	0.00564976	PLEKHH2
NR_026956	-1.76729	1.29445	0.00731446	0.0564933	LOC284440
NR_002791	-1.76555	0.558385	0.0174096	0.10683	EMX2OS
NM_033120	-1.76503	3.1079	0.000234817	0.00424238	NKD2
NM_018354	-1.76324	2.75869	0.000232682	0.00421122	TMEM74B
NM_178012	-1.76197	3.70117	0.000379097	0.00612755	TUBB2B
NM_004282	-1.76122	1.97694	0.00546273	0.0454343	BAG2
NM_000392	-1.76107	2.26431	0.00878555	0.0647507	ABCC2
NM_023037	-1.76026	4.92149	0.00104289	0.0131545	FRY
NM_019055	-1.75849	5.276	1.3603e-05	0.000499425	ROBO4
NM_001042	-1.75844	1.39359	0.0128261	0.0847925	SLC2A4
NM_030929	-1.75679	2.95563	0.0135772	0.0879803	KAZALD1
NM_130783	-1.75446	4.54274	2.54805e-05	0.000774968	TSPAN18
NM_001243537	-1.75152	0.97873	0.0288016	0.151139	LOC388849
NM_198461	-1.75136	2.29453	0.000922753	0.012008	LONRF2
NM_133475	-1.74665	0.52086	0.0178332	0.108448	ANKRD24
NM_014258	-1.74573	1.63511	0.00387361	0.0354277	SYCP2
NM_016206	-1.74229	4.25246	1.72329e-05	0.000592431	VGLL3
NM_006558	-1.74187	3.64867	0.00492376	0.0420052	KHDRBS3
NM_152592	-1.73985	4.07095	0.00260777	0.0262308	SYNE3
NM_005994	-1.7376	4.56289	0.00398633	0.036201	TBX2
NR_029695	-1.73707	1.06091	0.0398313	0.187831	MIR126
NM_002506	-1.73634	0.757831	0.00732761	0.0565143	NGF
NM_020717	-1.73612	3.14129	0.000678291	0.00953876	SHROOM4
NM_001185	-1.73331	4.38105	0.0475062	0.212702	AZGP1
NM_001024455	-1.73135	3.03722	0.000601812	0.00871356	RGAG4
NM_015719	-1.7282	7.0154	2.72714e-05	0.000815721	COL5A3
NM_002508	-1.72751	6.69087	0.00180304	0.0199901	NID1
NM_004795	-1.7209	1.71333	0.0136538	0.0883884	KL
NM_033127	-1.72043	4.14957	0.000269842	0.00470963	SEC16B
NM_002736	-1.71901	3.25863	0.00291651	0.0287182	PRKAR2B
NM_015063	-1.7186	1.21626	0.0132326	0.0865341	SLC8A2
NM_001552	-1.71747	9.48992	0.000562602	0.00825043	IGFBP4
NM_001007097	-1.71645	5.89854	0.000639005	0.00912357	NTRK2
NM_030777	-1.71325	3.86678	0.00015035	0.00302465	SLC2A10
NM_020309	-1.71291	1.0362	0.0189346	0.113028	SLC17A7
NM_024409	-1.70984	3.26049	0.0281666	0.148641	NPPC
NM_001206602	-1.70944	1.17959	0.00890917	0.0652092	CHN1
NR_026656	-1.70679	1.79593	0.00182836	0.0201082	LOC400043
NM_030770	-1.7048	1.08524	0.00482101	0.0414728	TMPRSS5
NM_001145639	-1.69992	1.20424	0.01518	0.0963867	GPSM1
NM_001897	-1.69912	6.28884	0.00043481	0.0068138	CSPG4
NM_020452	-1.69818	6.0411	2.94606e-05	0.00086778	ATP8B2
NM_033512	-1.69735	3.89751	0.00021724	0.00402384	TSPYL5
NM_002192	-1.69729	2.52908	0.039253	0.186126	INHBA
NM_018665	-1.69655	0.917932	0.0062859	0.0507612	DDX43
NM_001400	-1.69564	5.7265	0.00126775	0.0151174	S1PR1
NM_173582	-1.69461	3.81901	4.23611e-05	0.00115204	PGM2L1
NR_026893	-1.6946	1.62258	0.00809512	0.0608762	POU6F1
NM_001159	-1.69392	3.50056	0.00829732	0.0619392	AOX1
NM_006022	-1.69264	4.30116	0.00242554	0.0247858	TSC22D1
NM_004185	-1.69242	0.521571	0.0307982	0.1579	WNT2B
NM_173588	-1.69225	0.915514	0.0163043	0.102076	IGSF22
NM_015656	-1.69221	4.08951	0.00107835	0.0134186	KIF26A
NM_016235	-1.69184	5.46722	0.000140193	0.00286518	GPRC5B
NM_002989	-1.69073	5.65171	0.00109719	0.0135567	CCL21
NM_018376	-1.68811	1.01397	0.0106887	0.0741428	NIPSNAP3B
NM_001006623	-1.68533	1.62035	0.0107515	0.0744778	WDR33
NM_152431	-1.68352	1.20855	0.0128682	0.0849617	PIWIL4
NM_014899	-1.68292	4.36792	0.000236438	0.00424928	RHOBTB3
NM_015204	-1.6829	3.47771	0.000997284	0.0127481	THSD7A
NM_133503	-1.68266	3.68509	0.011768	0.0797811	DCN
NM_007085	-1.68163	8.31747	0.00110332	0.0136161	FSTL1
NM_015529	-1.6808	4.70953	5.51169e-05	0.00142005	MOXD1
NM_003749	-1.67925	4.28768	0.000122699	0.00259004	IRS2
NM_005250	-1.67919	0.653712	0.0331584	0.166246	FOXL1
NM_000226	-1.67744	1.98989	0.0104263	0.0729728	KRT9
NM_007021	-1.67516	5.25143	0.00151518	0.0174815	C10orf10
NM_004815	-1.67155	4.6205	2.23174e-05	0.000710288	ARHGAP29
NM_001113561	-1.67066	1.75097	0.00462823	0.0402523	RNF180
NM_004472	-1.66535	1.70194	0.00465013	0.0403404	FOXD1
NR_024447	-1.66409	1.20546	0.0101019	0.0712762	LOC100128288
NM_032890	-1.66384	3.15637	0.00291011	0.0286825	DISP1
NM_006206	-1.66381	6.83033	0.000254221	0.00450585	PDGFRA
NR_003587	-1.66291	6.92776	0.00032146	0.00536462	MYO15B
NR_028049	-1.66283	1.70502	0.0103419	0.0725785	MTERFD2
NM_133646	-1.66125	5.5687	1.06254e-05	0.000403061	ZAK
NM_006039	-1.65959	8.32935	0.000347327	0.0056765	MRC2
NM_020200	-1.65876	2.98223	0.000250671	0.0044506	PRTFDC1
NM_005460	-1.65612	1.46848	0.00475758	0.0409957	SNCAIP
NM_002178	-1.65121	6.61903	0.00759109	0.0580967	IGFBP6
NM_001975	-1.65081	4.81894	0.000294555	0.00501195	ENO2
NM_020663	-1.6488	4.20938	0.000337186	0.00554603	RHOJ
NM_207115	-1.64857	0.194785	0.027964	0.147876	ZNF580
NM_004655	-1.64668	4.45327	1.97161e-05	0.000649464	AXIN2
NM_198827	-1.64619	1.83027	0.0108031	0.074785	GPR133
NM_000138	-1.64353	7.47357	0.00301558	0.029368	FBN1
NM_003087	-1.641	3.34466	0.00146203	0.0170081	SNCG
NM_016239	-1.64081	1.81426	0.0132726	0.0867402	MYO15A
NR_002211	-1.64063	3.32072	0.000976743	0.0125669	MEIS3P1
NM_025268	-1.63831	0.960256	0.0206148	0.119671	TMEM121
NM_000014	-1.63737	8.33373	0.000985848	0.0126523	A2M
NM_018584	-1.63689	3.00945	0.000229481	0.00417534	CAMK2N1
NR_036533	-1.63576	1.96306	0.00366289	0.0340413	LOC100499489
NM_004118	-1.63408	1.36341	0.026686	0.143379	FOXS1
NM_173465	-1.63282	3.85454	0.00315901	0.0304354	COL23A1
NM_021255	-1.63237	3.00646	0.000762339	0.0103446	PELI2
NM_016644	-1.63235	1.54763	0.0165625	0.103252	PRR16
NM_015069	-1.6307	3.50535	0.00326136	0.0311877	ZNF423
NM_024560	-1.6305	1.35026	0.00561049	0.0463259	ACSS3
NM_031461	-1.63039	3.88441	0.00087809	0.0115411	CRISPLD1
NM_014862	-1.6294	2.98588	0.00165116	0.0187764	ARNT2
NR_038843	-1.62678	1.05762	0.0203403	0.118604	LOC653061
NR_036442	-1.6265	1.6209	0.00803082	0.0607103	LMF1
NR_027131	-1.62228	1.10088	0.00778387	0.0592728	NKAPP1
NM_182705	-1.62094	4.11301	0.000507203	0.00763022	FAM101B
NM_020405	-1.62075	5.76185	4.68337e-05	0.00124728	PLXDC1
NM_001039395	-1.62072	1.93853	0.00616224	0.049841	SPATA6L
NM_015419	-1.61927	7.97301	7.22194e-05	0.00176346	MXRA5
NM_002291	-1.61742	7.57297	0.00011057	0.00241843	LAMB1
NM_021005	-1.61461	5.33937	0.000620159	0.00892889	NR2F2
NM_001080512	-1.61297	3.11005	0.00186535	0.0204215	BICC1
NM_001164465	-1.61297	0.681392	0.027312	0.145702	GOLGA6L10
NM_014692	-1.61281	2.10965	0.0270269	0.144631	SEC14L5
NR_029193	-1.61209	1.07684	0.0134112	0.0873104	LOC100287216
NM_133447	-1.61093	4.54097	0.00228546	0.0237559	AGAP11
NM_015464	-1.61041	4.13415	0.0017788	0.0199106	SOSTDC1
NM_022097	-1.60994	3.20825	0.0149948	0.0955056	CHP2
NM_018398	-1.60861	4.66053	1.78191e-05	0.000606556	CACNA2D3
NM_000633	-1.60791	4.20347	0.000526718	0.00782465	BCL2
NM_006287	-1.60368	3.22739	0.00422641	0.0377148	TFPI
NM_024721	-1.60224	3.69256	0.00470041	0.0407422	ZFHX4
NM_003877	-1.60223	4.31132	0.0019313	0.0209445	SOCS2
NM_012338	-1.60118	3.01177	0.00190901	0.0207668	TSPAN12
NM_183075	-1.6008	3.34295	0.000470708	0.0071581	CYP2U1
NR_028301	-1.60065	1.91418	0.00897724	0.0656283	LOC344595
NM_016270	-1.59745	4.63798	0.0033939	0.032275	KLF2
NM_018939	-1.59647	1.31549	0.0113136	0.0775878	PCDHB6
NM_001033564	-1.59582	2.12564	0.00359799	0.0335334	C6orf225
NM_001171906	-1.595	0.309546	0.0259316	0.140581	NUDT16
NM_006426	-1.5929	1.28101	0.00588313	0.0481518	DPYSL4
NM_012244	-1.59173	4.02077	0.0131431	0.086223	SLC7A8
NM_001008528	-1.59094	3.81396	0.000876646	0.0115411	MXRA7
NM_020873	-1.58824	1.1072	0.0255082	0.139185	LRRN1
NM_014729	-1.58817	2.21141	0.00216054	0.0228029	TOX
NM_000044	-1.5881	1.41453	0.0207782	0.120386	AR
NM_032291	-1.58794	2.47122	0.0040785	0.0367458	SGIP1
NM_182614	-1.58735	3.02865	0.00421995	0.0376899	FAM70B
NM_030820	-1.58529	4.42273	0.00263269	0.0264555	COL21A1
NM_001145536	-1.58405	1.29266	0.0071001	0.0552111	C17orf107
NM_025059	-1.58395	0.910318	0.0208788	0.120853	CCDC170
NM_015559	-1.58394	4.94809	3.49682e-05	0.000998535	SETBP1
NM_006682	-1.58335	5.69058	2.36006e-05	0.000732974	FGL2
NM_001150	-1.58335	6.04611	0.002324	0.0239867	ANPEP
NM_005576	-1.5822	4.97878	0.000629296	0.00902255	LOXL1
NM_005761	-1.57974	3.32397	0.00563778	0.0465139	PLXNC1
NM_001013635	-1.57722	0.436097	0.0225976	0.127639	C12orf68
NR_033998	-1.57712	1.05216	0.0258285	0.140465	LOC729970
NM_152450	-1.57407	0.632053	0.0189463	0.113028	FAM81A
NM_020379	-1.57241	4.46153	0.000212405	0.00398454	MAN1C1
NM_024768	-1.57036	1.99975	0.00866723	0.0641321	CCDC48
NM_032603	-1.57025	2.98471	0.00646012	0.0514408	LOXL3
NM_001080522	-1.568	3.80872	0.000161055	0.00319242	CC2D2A
NM_000358	-1.5669	6.75031	0.00147293	0.0170707	TGFBI
NM_001190201	-1.56681	0.743502	0.0150966	0.0959168	CES4A
NM_006329	-1.5667	5.44668	0.000878863	0.0115411	FBLN5
NR_038125	-1.56654	0.910072	0.0448371	0.204123	CAPZB
NM_007153	-1.56525	1.62888	0.00999172	0.0709357	ZNF208
NM_001143945	-1.56488	1.08639	0.0224002	0.126873	GAS6
NM_021615	-1.56473	0.890155	0.0120862	0.0812896	CHST6
NM_017738	-1.56456	2.50851	0.00117779	0.014278	CNTLN
NM_012395	-1.5644	3.3232	0.00376333	0.0346969	CDK14
NM_006522	-1.5628	0.951372	0.0389796	0.185359	WNT6
NM_006617	-1.56153	6.10349	0.00105455	0.0132085	NES
NM_014746	-1.56045	5.30777	2.65847e-05	0.000799094	RNF144A
NM_001001548	-1.55973	4.21741	0.032005	0.162234	CD36
NM_001142854	-1.55858	0.413919	0.0260313	0.140735	C21orf56
NM_178313	-1.55842	3.96746	0.000222847	0.00409345	SPTBN1
NM_001920	-1.55731	3.53036	0.009467	0.0681996	DCN
NM_016245	-1.55611	3.80575	0.000443287	0.006915	HSD17B11
NM_016848	-1.55152	2.91518	0.00178355	0.0199106	SHC3
NM_006009	-1.55086	6.86816	2.85033e-05	0.000844419	TUBA1A
NM_021998	-1.5497	4.15477	0.000323947	0.00538863	ZNF711
NM_145166	-1.54866	5.76236	0.000625283	0.00898898	ZBTB47
NM_030625	-1.54817	1.05247	0.0490707	0.218001	TET1
NM_003717	-1.54657	1.29779	0.0177196	0.107977	NPFF
NM_001037582	-1.54553	3.97082	0.00221314	0.0232391	SCD5
NM_172193	-1.54128	2.51849	0.00410546	0.0369449	KLHDC1
NM_152361	-1.54123	0.898402	0.0168683	0.104399	EID2B
NM_133374	-1.54112	4.1851	8.39404e-05	0.00196562	ZNF618
NM_017637	-1.54024	4.45906	0.0004572	0.00703596	BNC2
NM_003239	-1.53779	5.62796	0.00829281	0.0619392	TGFB3
NM_019074	-1.53759	4.05304	0.00236236	0.024253	DLL4
NM_025135	-1.53749	4.50951	1.59993e-05	0.000563264	FHOD3
NM_024769	-1.53576	3.56532	0.0212298	0.122333	CLMP
NM_021116	-1.53353	3.01617	0.00678165	0.0532992	ADCY1
NM_181711	-1.53203	3.79526	0.00166255	0.0188227	GRASP
NM_001168389	-1.53185	0.640168	0.0276356	0.146743	CITED2
NM_001442	-1.53159	3.72221	0.0418446	0.194908	FABP4
NR_003370	-1.53047	2.50333	0.00431812	0.0382302	RRN3P1
NM_198582	-1.52909	0.981665	0.0200714	0.117502	KLHL30
NM_017518	-1.52908	4.9631	5.74959e-05	0.00146301	HAUS7
NM_080430	-1.52885	4.83867	0.00242543	0.0247858	SELM
NM_001080397	-1.52797	0.629565	0.0231274	0.129634	SLC45A1
NM_032849	-1.52683	2.64096	0.00994782	0.0707217	C13orf33
NM_019885	-1.52626	6.32305	0.000196867	0.00375946	CYP26B1
NM_001503	-1.52248	0.528243	0.0419305	0.195043	GPLD1
NM_000212	-1.52217	3.90416	0.00304799	0.0295597	ITGB3
NM_032512	-1.52007	4.72559	0.00327768	0.0312856	PDZD4
NM_032021	-1.51987	1.8229	0.00997536	0.0708685	TMEM133
NM_001013615	-1.51798	1.1269	0.0170342	0.105362	LURAP1
NM_020163	-1.51728	5.93019	0.00172944	0.0194302	SEMA3G
NM_138356	-1.51625	3.03635	0.00622823	0.050335	SHF
NM_006366	-1.51387	3.66349	0.000236397	0.00424928	CAP2
NM_001001712	-1.51367	3.2406	0.0405688	0.190259	LCN10
NM_173564	-1.50889	1.38585	0.0372413	0.180211	NYAP1
NM_025239	-1.50528	1.71245	0.0130465	0.0858083	PDCD1LG2
NM_001197294	-1.50251	2.73459	0.0298959	0.154437	DPYSL3
NM_001099294	-1.50214	3.94288	0.00393707	0.0358486	KIAA1644
NM_004557	-1.50083	4.04076	0.00321263	0.0308077	NOTCH4
NM_001425	-1.50063	4.83226	0.00374166	0.034528	EMP3
NM_001033719	-1.49938	0.491907	0.0280362	0.148085	ZNF404
NM_000428	-1.49783	7.78527	0.00260621	0.0262308	LTBP2
NM_181716	-1.49762	1.72424	0.0098136	0.0702045	CENPV
NM_002889	-1.49728	5.48925	0.0147319	0.0939476	RARRES2
NM_080284	-1.49649	2.87314	0.00248305	0.0251734	ABCA6
NM_005854	-1.49642	3.8496	0.0113958	0.0778918	RAMP2
NM_000681	-1.49569	4.88259	0.000177564	0.00347686	ADRA2A
NR_024402	-1.49565	0.39228	0.0485294	0.21606	MGC23284
NR_049793	-1.49556	3.41033	0.00843005	0.0625711	LOC100130476
NM_001010000	-1.49457	3.25453	0.00165313	0.0187781	ARHGAP28
NM_007068	-1.49428	0.696521	0.0260386	0.140735	DMC1
NM_002514	-1.49326	2.99681	0.00712824	0.0553044	NOV
NM_001258038	-1.48716	1.23889	0.0225708	0.127558	SPRY1
NM_005447	-1.48654	2.22025	0.00427561	0.0380218	RASSF9
NM_013313	-1.48441	2.23582	0.00532339	0.0444915	YPEL1
NM_052954	-1.48374	5.30707	0.000940936	0.0121671	CYYR1
NM_001005463	-1.48326	3.62476	0.0029385	0.0288793	EBF3
NM_145040	-1.48286	4.79068	0.00276146	0.0275372	PRKCDBP
NM_005270	-1.48271	3.23066	0.00935272	0.0674709	GLI2
NM_012240	-1.4806	0.594373	0.0442596	0.202577	SIRT4
NR_015430	-1.47578	1.56415	0.00679378	0.0533339	C14orf64
NM_007368	-1.47548	5.03337	0.000779737	0.0105331	RASA3
NM_057179	-1.47396	2.51504	0.00791455	0.0600898	TWIST2
NM_152261	-1.47374	4.88486	5.12762e-05	0.00133787	C12orf23
NM_001010846	-1.47231	4.16935	0.00214495	0.0226853	SHE
NR_024361	-1.47197	0.473537	0.0350547	0.173344	FLJ10661
NM_020856	-1.47176	4.55096	0.00187732	0.0205089	TSHZ3
NM_004297	-1.47167	1.32249	0.0248915	0.13658	GNA14
NM_001128219	-1.46879	1.68148	0.0135082	0.087722	VGLL4
NM_145728	-1.46495	1.47161	0.0291531	0.152326	SYNM
NM_001081	-1.46471	3.0809	0.00488939	0.0417813	CUBN
NM_152527	-1.46415	4.19472	0.000877951	0.0115411	SLC16A14
NM_015236	-1.46414	3.55719	0.00908832	0.066214	LPHN3
NR_029707	-1.46381	0.73629	0.0272264	0.14532	MIR186
NM_024686	-1.46127	2.52846	0.00358509	0.033477	TTLL7
NR_034082	-1.4573	0.766927	0.0365064	0.17816	LOC100130950
NM_016323	-1.45593	2.49331	0.00530744	0.0444135	HERC5
NM_004447	-1.45444	5.65505	0.000213744	0.00400235	EPS8
NM_020971	-1.45418	1.22335	0.0365519	0.17816	SPTBN4
NM_015059	-1.45179	3.86586	0.00112747	0.0138145	TLN2
NM_152536	-1.45086	5.38524	0.000607594	0.0087815	FGD5
NM_152718	-1.45063	1.73759	0.0236275	0.131862	VWCE
NM_015311	-1.44915	0.832799	0.0365678	0.17816	OBSL1
NM_014786	-1.44856	6.18819	0.000571069	0.00832707	ARHGEF17
NM_002207	-1.44605	4.02019	0.00390515	0.0356844	ITGA9
NR_026788	-1.44546	1.09163	0.0343269	0.170886	FAM66C
NM_173537	-1.44435	1.97239	0.00910329	0.0662761	GTF2IRD2
NM_016429	-1.44292	4.66998	0.00126163	0.0150808	COPZ2
NM_017429	-1.44215	3.6694	0.0459165	0.207573	BCMO1
NM_018557	-1.44163	2.48343	0.0447748	0.203937	LRP1B
NM_001010863	-1.44139	2.99368	0.0032052	0.0307939	C10orf128
NM_001311	-1.44085	6.16885	0.0171833	0.105775	CRIP1
NM_152755	-1.43972	3.82844	0.0012493	0.0149858	CNPY4
NM_006651	-1.43964	2.79055	0.00821789	0.0615743	CPLX1
NR_028038	-1.43812	2.53058	0.00521108	0.0439458	GATS
NM_182920	-1.43791	4.50808	0.00162818	0.0185768	ADAMTS9
NM_000906	-1.43719	3.45014	0.00346373	0.0326357	NPR1
NM_001080529	-1.43699	1.58686	0.0229168	0.128846	WIPF3
NM_153705	-1.43638	5.83618	0.000175732	0.00344756	KDELC2
NM_004378	-1.43542	2.42521	0.0201819	0.117881	CRABP1
NM_001080477	-1.43525	4.83333	0.000175521	0.00344756	ODZ3
NM_152421	-1.43448	3.55468	0.00642124	0.0512503	FAM69B
NM_153240	-1.43404	2.67278	0.00702471	0.0547491	NPHP3
NM_001008537	-1.43372	1.18262	0.0425184	0.197153	KIAA2022
NM_001033886	-1.43308	2.59836	0.00521707	0.0439603	CXCL12
NM_001025266	-1.43191	1.87641	0.00637978	0.0512139	C3orf70
NM_006455	-1.43187	4.99721	0.000429943	0.00676848	LEPREL4
NM_198471	-1.43111	3.74027	0.00367444	0.0340914	KANK3
NM_033267	-1.42796	0.651348	0.0397193	0.187482	IRX2
NM_001256155	-1.42722	3.60704	0.00101908	0.0129175	ARMCX4
NM_024637	-1.42482	4.34761	0.000450475	0.0069953	GAL3ST4
NM_001129979	-1.42448	0.54742	0.0468453	0.210568	SYCE1L
NM_002839	-1.42385	1.12613	0.0411142	0.192203	PTPRD
NR_038269	-1.42328	0.832763	0.0386808	0.184723	LOC100506844
NR_037804	-1.42174	1.29495	0.0222832	0.126419	NPHP3-ACAD11
NM_178570	-1.42047	1.76092	0.0152255	0.0966164	RTN4RL2
NM_152486	-1.41836	2.60486	0.00558573	0.046233	SAMD11
NM_001170721	-1.41771	1.14407	0.0185532	0.111471	BCAR1
NM_001547	-1.41439	3.63453	0.000939941	0.0121671	IFIT2
NM_022068	-1.41175	2.65282	0.00383791	0.0351951	PIEZO2
NM_000232	-1.41173	5.14992	0.000190633	0.00366986	SGCB
NM_005226	-1.40814	2.63526	0.0100619	0.071188	S1PR3
NM_005407	-1.40724	3.26011	0.00358425	0.033477	SALL2
NM_001554	-1.40514	4.99374	0.00819992	0.0615169	CYR61
NR_038969	-1.40483	1.20744	0.0275706	0.146523	LOC100506599
NM_015432	-1.40437	0.907831	0.0275658	0.146523	PLEKHG4
NM_003558	-1.4013	1.79491	0.0440705	0.202162	PIP5K1B
NR_039981	-1.40009	3.45602	0.0052087	0.0439458	LOC100216546
NM_024689	-1.39983	2.05721	0.013675	0.0884698	CXorf36
NM_003189	-1.39955	3.14854	0.00952002	0.0685335	TAL1
NM_014859	-1.39722	1.83813	0.0121769	0.0817627	ARHGAP44
NM_000297	-1.39419	5.31235	3.91563e-05	0.00108498	PKD2
NM_021185	-1.39282	1.1388	0.026143	0.141076	CATSPERG
NM_006907	-1.38683	1.15682	0.0467467	0.210309	PYCR1
NM_181501	-1.38639	3.94094	0.000695735	0.00971761	ITGA1
NM_022481	-1.385	4.94066	0.000745566	0.0102329	ARAP3
NM_032888	-1.3848	7.57878	0.000257335	0.00453757	COL27A1
NM_000599	-1.38441	10.6005	0.017593	0.107491	IGFBP5
NM_001702	-1.38242	3.26595	0.00184116	0.0201781	BAI1
NM_145047	-1.37776	1.2739	0.0172555	0.106156	OSCP1
NM_198557	-1.37703	3.93424	0.00229955	0.02383	RBM43
NM_133261	-1.37552	2.15943	0.025456	0.138974	GIPC3
NM_001099694	-1.3711	1.34726	0.0387821	0.185002	ZNF578
NM_001252507	-1.37079	5.83935	0.000136421	0.00281608	C14orf132
NM_023940	-1.3702	2.70825	0.0245781	0.135476	RASL11B
NM_001031804	-1.36731	7.98976	0.00272533	0.0272268	MAF
NM_000442	-1.36695	6.30031	0.00922542	0.0667399	PECAM1
NM_001548	-1.36627	4.2534	0.0016722	0.0189111	IFIT1
NM_199320	-1.36602	4.1729	0.00154661	0.0178042	PHF17
NM_002160	-1.36383	8.02008	0.00483429	0.0415175	TNC
NM_001077693	-1.36317	4.34203	0.0041226	0.0370457	ECSCR
NM_022648	-1.36239	7.97904	0.00183839	0.0201693	TNS1
NM_016467	-1.36136	1.68973	0.0178132	0.108448	ORMDL1
NR_026928	-1.36018	1.49031	0.0207345	0.120221	CG030
NM_004265	-1.35996	4.32379	0.0120158	0.0808925	FADS2
NR_040109	-1.3593	2.64547	0.0146904	0.093861	LOC100505495
NM_002253	-1.35918	5.71114	0.000135564	0.00280968	KDR
NM_015394	-1.35569	3.55298	0.00643874	0.0513103	ZNF10
NM_004982	-1.35556	2.42398	0.0242949	0.134445	KCNJ8
NM_002374	-1.35358	1.80938	0.0241674	0.134148	MAP2
NM_014840	-1.35264	5.00442	0.000532623	0.00787823	NUAK1
NM_138481	-1.35259	1.85405	0.0237887	0.132546	CHADL
NM_020978	-1.35254	3.53553	0.00834698	0.062089	AMY2B
NM_015696	-1.35076	2.60796	0.0161363	0.101271	GPX7
NM_001128636	-1.35037	2.18357	0.0171585	0.105749	ELFN1
NM_013356	-1.3469	1.11941	0.0260866	0.140846	SLC16A8
NR_015382	-1.34062	3.59896	0.00508498	0.043059	CD27-AS1
NM_015103	-1.3405	7.08261	0.00450194	0.0393522	PLXND1
NM_153236	-1.33917	4.53192	0.00258314	0.026034	GIMAP7
NR_049748_dup1	-1.33914	1.35848	0.030644	0.157432	null
NM_022159	-1.33801	4.82482	0.00192564	0.0209255	ELTD1
NM_052907	-1.3363	3.5809	0.0113725	0.0777837	TMEM132B
NM_015392	-1.33536	5.11459	0.00639704	0.0512139	NPDC1
NM_001199455	-1.33528	1.26208	0.024626	0.135522	BRD2
NM_001080509	-1.3334	4.68731	0.00206828	0.0220559	TSPAN11
NM_016307	-1.33311	3.51118	0.00640544	0.0512139	PRRX2
NM_014723	-1.33235	2.70594	0.0178454	0.108448	SNPH
NM_198098	-1.33218	5.72713	0.00204834	0.0219343	AQP1
NM_138809	-1.33212	3.03192	0.016668	0.103539	CMBL
NM_052847	-1.33196	3.43147	0.0182406	0.109979	GNG7
NM_019886	-1.33109	2.36832	0.00841991	0.0625531	CHST7
NM_000046	-1.32772	2.78534	0.00935029	0.0674709	ARSB
NM_182703	-1.32691	2.77098	0.0158601	0.0999034	ANKDD1A
NR_037847	-1.32621	1.95307	0.0124992	0.0832741	LOC100506730
NM_145041	-1.32513	2.39611	0.0300369	0.154932	TMEM106A
NM_018030	-1.3248	1.15857	0.0310601	0.158696	OSBPL1A
NM_000857	-1.31873	3.57518	0.00634586	0.051005	GUCY1B3
NM_005472	-1.31719	2.08979	0.0160437	0.100801	KCNE3
NM_138445	-1.31695	2.34767	0.0236574	0.131958	GPR146
NM_138284	-1.31687	1.59157	0.0358658	0.176112	IL17D
NM_004822	-1.31678	4.63156	0.00639343	0.0512139	NTN1
NM_001206	-1.3163	5.68319	0.00961699	0.0690864	KLF9
NM_138569	-1.3135	1.88667	0.0176084	0.107491	MLIP
NM_001127258	-1.30711	1.32585	0.0367836	0.178957	HHIPL1
NM_017790	-1.30521	1.12543	0.0286505	0.150653	RGS3
NR_033752	-1.30465	3.5322	0.0432348	0.199605	LOC344887
NM_001029954	-1.30312	0.770564	0.0400189	0.188367	CDNF
NM_001058	-1.30248	2.61186	0.0144813	0.0929259	TACR1
NM_133460	-1.30154	2.47817	0.0390253	0.185359	ZNF418
NM_001110514	-1.29775	3.68656	0.00342612	0.0324613	EBF4
NM_022726	-1.29655	5.98646	0.024566	0.135476	ELOVL4
NM_016580	-1.29648	3.64792	0.00244309	0.0249157	PCDH12
NM_021963	-1.29595	2.27685	0.0282541	0.14895	NAP1L2
NM_134268	-1.29271	2.91087	0.00918373	0.066485	CYGB
NM_005985	-1.29217	1.73206	0.0180047	0.109068	SNAI1
NM_030915	-1.29069	5.91706	0.0057225	0.0470619	LBH
NM_000927	-1.28999	4.22003	0.0176487	0.107673	ABCB1
NM_021958	-1.28832	2.59647	0.0067503	0.0532063	HLX
NM_002205	-1.28817	6.15633	0.00357736	0.033477	ITGA5
NM_001166242	-1.28744	2.31021	0.00719618	0.0556948	C22orf39
NM_004686	-1.28719	1.22449	0.0216334	0.123964	MTMR7
NM_022343	-1.2865	4.20368	0.0190242	0.113242	GLIPR2
NR_033979	-1.28509	1.96838	0.0296905	0.153763	HOXD-AS1
NM_002737	-1.28486	4.92465	0.00026406	0.00462675	PRKCA
NM_138367	-1.28352	4.62831	0.00082305	0.0110025	ZNF251
NM_001009610	-1.28335	1.36745	0.031988	0.162234	FAM22D
NM_015894	-1.28163	5.20178	0.000857574	0.0113753	STMN3
NM_175060	-1.28118	4.97757	0.00558451	0.046233	CLEC14A
NM_021724	-1.28115	4.9234	0.0471858	0.211544	NR1D1
NM_022454	-1.2791	3.23864	0.02883	0.15121	SOX17
NR_028138	-1.27894	1.17342	0.0437189	0.201267	LOC338758
NM_001010883	-1.27734	4.56779	0.000662979	0.00935024	FAM102B
NM_003500	-1.27624	3.38432	0.0194272	0.114975	ACOX2
NM_052916	-1.27502	1.59604	0.0180502	0.109087	RNF157
NM_020796	-1.2699	4.35026	0.0063131	0.050861	SEMA6A
NM_002557	-1.26898	1.61884	0.037836	0.182094	OVGP1
NM_058164	-1.26194	5.85442	0.00180505	0.0199901	OLFM2
NM_000723	-1.26046	2.28928	0.0210326	0.121401	CACNB1
NM_001164315	-1.25863	2.72607	0.0128478	0.0848814	ANKRD36
NM_152414	-1.25674	2.10939	0.0419771	0.195171	BHLHE22
NM_003966	-1.25634	4.80547	0.000462239	0.00708169	SEMA5A
NM_001039840	-1.25587	3.2554	0.00500447	0.0425173	CHIC1
NM_005860	-1.25536	4.78779	0.00914179	0.0663884	FSTL3
NM_004854	-1.25481	2.59751	0.0133573	0.0871278	CHST10
NM_145011	-1.25438	3.72533	0.00852353	0.0632193	ZNF25
NR_027036	-1.25413	1.78223	0.0443758	0.202929	LOC100271722
NR_027456	-1.25413	2.75455	0.0139923	0.0901256	LOC100272228
NM_001042465	-1.25296	0.815933	0.0475456	0.212786	PSAP
NM_001035	-1.25277	1.70734	0.0243531	0.134597	RYR2
NM_019554	-1.25144	1.01258	0.0383213	0.183742	S100A4
NM_001089	-1.25109	3.82281	0.00879396	0.0647507	ABCA3
NM_031474	-1.24927	3.14544	0.00827016	0.0618307	NRIP2
NM_020828	-1.24886	2.97701	0.00420292	0.0376031	ZFP28
NM_138369	-1.24247	1.64286	0.022276	0.126419	BOD1
NM_178568	-1.24213	3.59655	0.00515721	0.0435988	RTN4RL1
NM_152374	-1.23587	4.08579	0.000817113	0.0109374	C1orf216
NM_019891	-1.2351	3.19038	0.0179702	0.108987	ERO1LB
NM_000459	-1.23494	4.74956	0.00538877	0.0449256	TEK
NM_001159920	-1.2349	3.43337	0.00830583	0.0619392	FLT1
NM_000815	-1.23421	1.36195	0.0228721	0.128836	GABRD
NM_020795	-1.23093	6.00038	0.00290241	0.0286617	NLGN2
NM_178502	-1.22961	4.84917	0.00224684	0.0234532	DTX3
NM_018938	-1.22933	2.32176	0.0238973	0.132941	PCDHB4
NM_005811	-1.22913	3.50552	0.0219009	0.125009	GDF11
NM_033446	-1.22815	3.3863	0.0101981	0.0717073	FAM125B
NM_000784	-1.22675	4.23782	0.0109032	0.0753258	CYP27A1
NM_001145418	-1.22624	4.6727	0.00157605	0.0181026	TTC28
NR_026921	-1.22564	2.59172	0.0277705	0.147296	LOC202181
NM_031283	-1.22532	5.25942	0.00127056	0.0151174	TCF7L1
NM_003656	-1.22334	3.45205	0.00672128	0.0530966	CAMK1
NM_001080436	-1.22269	3.70396	0.00810917	0.0609374	WTIP
NM_001007189	-1.22256	3.96327	0.00759553	0.0580967	IGIP
NM_024756	-1.2222	6.13871	0.00750185	0.0576806	MMRN2
NM_017564	-1.22117	1.55511	0.0290685	0.152151	STAB2
NM_152686	-1.22011	3.6687	0.0127456	0.0845863	DNAJC18
NM_173561	-1.21729	1.40542	0.0446393	0.2035	UNC5CL
NM_014731	-1.2159	3.54014	0.0293945	0.153155	PROSAPIP1
NM_080829	-1.2158	4.29954	0.00770963	0.0588382	FAM65C
NM_020378	-1.21456	2.97209	0.0106438	0.0740872	NAT14
NM_006927	-1.21435	4.64232	0.00236382	0.024253	ST3GAL2
NM_001145118	-1.21367	1.61085	0.0229117	0.128846	GRID2IP
NM_017820	-1.21363	3.76381	0.003017	0.029368	EXD3
NR_038420	-1.21218	1.06232	0.0495559	0.219395	ZRANB2-AS1
NM_004621	-1.21216	2.79345	0.0178407	0.108448	TRPC6
NM_014629	-1.21192	5.32569	0.00050778	0.00763022	ARHGEF10
NM_153357	-1.21138	1.82728	0.0179924	0.109058	SLC16A11
NM_014298	-1.20992	2.46439	0.0331061	0.166246	QPRT
NM_001033723	-1.20964	4.79749	0.000591995	0.00860779	ZNF704
NM_033208	-1.20807	2.66883	0.0160518	0.100801	TIGD7
NM_032385	-1.20671	4.39935	0.00903895	0.0659477	C5orf4
NM_199334	-1.20473	3.03825	0.00527394	0.0442935	THRA
NM_007223	-1.20368	3.69167	0.0178497	0.108448	GPR176
NM_139057	-1.20311	3.53522	0.00610738	0.0496315	ADAMTS17
NM_001448	-1.20272	4.42433	0.00464672	0.0403404	GPC4
NM_152391	-1.20218	4.08519	0.00429828	0.0381297	PQLC3
NM_001080400	-1.19877	3.10085	0.0418356	0.194908	PLIN4
NM_005455	-1.19841	1.17135	0.0367788	0.178957	ZRANB2
NR_033327	-1.19683	1.65381	0.0246025	0.135522	EFHC1
NM_025114	-1.19296	3.67515	0.0108742	0.0752266	CEP290
NR_027701	-1.19193	2.44964	0.016679	0.103539	LINC00346
NM_006646	-1.19167	3.88594	0.0100924	0.0712762	WASF3
NM_152356	-1.19149	1.22778	0.0474747	0.212654	ZNF491
NM_138444	-1.1882	7.11506	0.00612475	0.0496549	KCTD12
NM_018932	-1.18382	1.76732	0.0249437	0.136658	PCDHB12
NM_153267	-1.1825	4.92994	0.0350566	0.173344	MAMDC2
NM_002318	-1.17952	5.34237	0.00960182	0.0690257	LOXL2
NR_034089	-1.17937	4.22792	0.00286824	0.0283788	LOC100131564
NM_004671	-1.17925	2.50383	0.0167324	0.103745	PIAS2
NM_178507	-1.17909	4.65771	0.0106771	0.0741122	OAF
NM_032575	-1.17854	4.40058	0.00813298	0.0610716	GLIS2
NM_016002	-1.1772	3.3307	0.0118216	0.0799517	SCCPDH
NM_003128	-1.17707	5.9867	0.00249309	0.0252502	SPTBN1
NM_021727	-1.17706	3.8897	0.0308326	0.1579	FADS3
NM_004615	-1.17576	5.86557	0.0113443	0.077652	TSPAN7
NR_003003	-1.17459	1.11821	0.049826	0.220105	SCARNA17
NM_182487	-1.17453	6.80488	0.00118766	0.0143468	OLFML2A
NM_005103	-1.17442	2.99192	0.0207866	0.120386	FEZ1
NR_036466	-1.17302	1.59875	0.0348495	0.17253	LOC100499405
NM_016240	-1.17252	3.78983	0.00406854	0.0367204	SCARA3
NM_001080480	-1.17191	4.34419	0.00346379	0.0326357	MBOAT1
NM_015215	-1.17177	2.76686	0.035132	0.173434	CAMTA1
NM_001873	-1.16847	6.90006	0.00193774	0.0209905	CPE
NM_080625	-1.16797	3.267	0.0322602	0.162958	C20orf160
NM_152793	-1.16663	5.80478	0.00109166	0.0135208	C7orf41
NM_178026	-1.16606	4.45894	0.00331007	0.0315655	GGT7
NM_006500	-1.16574	7.65253	0.0089824	0.0656283	MCAM
NM_002048	-1.1651	6.23087	0.000656681	0.00932094	GAS1
NM_002033	-1.16215	2.57022	0.0194754	0.11507	FUT4
NR_027238	-1.16145	1.94661	0.0223463	0.126637	LOC654342
NM_005378	-1.16022	1.47981	0.0421963	0.196102	MYCN
NR_028045	-1.15994	1.94763	0.0439925	0.202074	KLRAP1
NR_026891	-1.15852	2.93308	0.0364098	0.177864	FLJ10038
NM_005161	-1.15809	4.37559	0.00182438	0.0201082	APLNR
NM_001334	-1.15425	5.06148	0.00186919	0.0204417	CTSO
NM_016424	-1.15316	5.48805	0.000987503	0.0126578	LUC7L3
NM_015112	-1.15106	6.34942	0.00472094	0.0408168	MAST2
NM_007224	-1.148	1.9987	0.0291737	0.152326	NXPH4
NM_001136200	-1.14724	2.68974	0.0150162	0.0955237	C10orf32
NR_036508	-1.14589	1.50614	0.0367792	0.178957	LOC100128398
NR_040097	-1.14582	1.08425	0.0398319	0.187831	LOC100506123
NM_017752	-1.14446	2.76333	0.0223027	0.12646	TBC1D8B
NM_017563	-1.14338	4.77418	0.00439919	0.0387189	IL17RD
NM_001409	-1.14199	7.27848	0.00560906	0.0463259	MEGF6
NM_032367	-1.14155	2.27347	0.0204094	0.118939	ZBED3
NM_001008237	-1.14119	2.38002	0.0337033	0.168271	TTC32
NM_020813	-1.14062	3.4888	0.0214531	0.123275	ZNF471
NM_006158	-1.13921	4.83132	0.0290353	0.152055	NEFL
NM_015548	-1.13857	7.83328	0.00990705	0.0705525	DST
NR_040535	-1.13853	1.55534	0.036099	0.176881	LOC100506472
NM_001164496	-1.13736	3.72437	0.0259894	0.140669	WDR52
NR_024337	-1.13577	2.1953	0.0243398	0.134596	C1orf133
NM_033254	-1.13423	7.02258	0.0194769	0.11507	BOC
NM_019035	-1.13349	5.35247	0.0117256	0.0796164	PCDH18
NM_182552	-1.13217	1.45727	0.0478148	0.213711	WDR27
NM_013412	-1.13112	1.80119	0.0294537	0.153309	RABL2A
NM_153208	-1.13092	3.20345	0.0132871	0.0867521	IQCK
NR_037675	-1.12651	2.49232	0.02758	0.146523	PRR24
NM_001977	-1.12647	4.10054	0.0197639	0.116313	ENPEP
NM_003596	-1.12537	4.36616	0.00712739	0.0553044	TPST1
NM_020390	-1.1253	1.88985	0.0429208	0.198482	EIF5A2
NM_018590	-1.12494	5.00954	0.00246206	0.0250099	CSGALNACT2
NM_152695	-1.12263	3.127	0.0101396	0.071443	ZNF449
NM_007249	-1.12099	3.64397	0.0200415	0.117461	KLF12
NM_002334	-1.11985	5.52665	0.0123068	0.0823123	LRP4
NR_023386	-1.11912	3.13014	0.0231996	0.129827	CROCCP3
NM_138468	-1.11694	2.17791	0.0341156	0.169999	ICA1L
NM_003916	-1.11638	3.73957	0.00675948	0.0532063	AP1S2
NM_001039503	-1.11097	2.53194	0.0278115	0.147296	PRSS53
NM_002546	-1.11085	2.47144	0.0355464	0.174924	TNFRSF11B
NM_213597	-1.10996	1.69944	0.038427	0.184077	KRBA2
NM_001466	-1.10983	2.49113	0.0428758	0.198403	FZD2
NM_024753	-1.10865	4.02687	0.00513435	0.0434412	TTC21B
NM_207380	-1.10863	5.91138	0.0394364	0.186737	C15orf52
NM_001733	-1.10735	8.97643	0.0301208	0.155287	C1R
NM_033517	-1.10466	6.35496	0.0131231	0.0861465	SHANK3
NM_006610	-1.10433	2.12278	0.0298658	0.154437	MASP2
NM_030797	-1.10075	3.28959	0.0206164	0.119671	FAM49A
NM_020169	-1.09929	2.71683	0.0183275	0.110373	LXN
NM_031912	-1.09792	3.73466	0.0431472	0.19935	SYT15
NM_001765	-1.09763	2.02376	0.0308701	0.1579	CD1C
NM_007195	-1.09559	4.19575	0.00670082	0.0529881	POLI
NM_153687	-1.09469	2.13813	0.0322745	0.162958	IKBIP
NM_001003795	-1.0912	2.37039	0.0295736	0.153621	GTF2IRD2B
NM_032726	-1.08959	4.21937	0.00720023	0.0556948	PLCD4
NM_001802	-1.08958	4.07225	0.00883039	0.0648866	CDR2
NM_025163	-1.08945	3.21668	0.0174954	0.107119	PIGZ
NM_001145862	-1.08886	2.37658	0.0449538	0.204389	MTMR11
NM_177965	-1.08863	1.91836	0.0338266	0.168722	C8orf37
NM_002292	-1.08856	8.48502	0.00792299	0.0601095	LAMB2
NM_014801	-1.08653	4.60632	0.00371103	0.034307	PCNXL2
NM_004887	-1.08481	8.94934	0.0298066	0.154286	CXCL14
NR_038387	-1.08424	1.66621	0.0432412	0.199605	LOC730091
NM_018667	-1.08375	4.63758	0.0428844	0.198403	SMPD3
NM_015149	-1.08368	5.45341	0.0018065	0.0199901	RGL1
NM_020776	-1.08351	2.77908	0.0167002	0.103608	KIAA1328
NM_016608	-1.08313	4.75779	0.00245016	0.0249382	ARMCX1
NM_153000	-1.08269	7.19418	0.00989705	0.0705525	APCDD1
NM_153717	-1.08013	5.90329	0.000868825	0.0114801	EVC
NM_018099	-1.08009	2.37174	0.0474385	0.212584	FAR2
NR_024278	-1.07932	3.17748	0.0119877	0.0807556	LOC646762
NM_007220	-1.07804	3.98758	0.00756693	0.0580075	CA5B
NM_001101421	-1.07739	2.33055	0.027414	0.14617	MYO1H
NM_006690	-1.07682	2.81944	0.0152521	0.0967061	MMP24
NM_020724	-1.07492	2.35229	0.0395506	0.18702	RNF150
NM_018327	-1.07305	4.74586	0.0347778	0.17238	SPTLC3
NM_175061	-1.07182	3.24682	0.0487718	0.217045	JAZF1
NM_182838	-1.07012	3.98262	0.0126006	0.0837868	SLC35E2
NM_153713	-1.06983	3.27911	0.0193996	0.114878	LIX1L
NM_004808	-1.06518	3.98861	0.00403988	0.0365885	NMT2
NM_001129993	-1.06304	1.8881	0.0404131	0.189702	KIAA1841
NM_022158	-1.06213	2.8627	0.0465858	0.209857	FN3K
NM_014831	-1.06206	5.49191	0.00360926	0.033608	TRANK1
NM_014213	-1.05946	2.82038	0.018022	0.10908	HOXD9
NM_012232	-1.05922	9.19581	0.00712231	0.0553044	PTRF
NM_013402	-1.05807	4.1803	0.0191956	0.113932	FADS1
NM_032530	-1.05505	3.00845	0.0303244	0.156102	ZNF594
NM_012205	-1.05474	2.84207	0.037523	0.180835	HAAO
NM_004227	-1.05325	6.20334	0.00172388	0.019389	CYTH3
NM_001256695	-1.05236	3.15253	0.0295647	0.153621	PRDM11
NM_003507	-1.052	4.53689	0.00958413	0.0689467	FZD7
NM_138961	-1.05134	5.31099	0.0140579	0.0904915	ESAM
NM_002019	-1.05121	4.33839	0.011499	0.0784926	FLT1
NM_007156	-1.05026	2.23416	0.0369842	0.179381	ZXDA
NM_001154	-1.05018	7.72848	0.0106239	0.0740872	ANXA5
NM_017990	-1.05016	5.73145	0.00526994	0.0442935	PDPR
NM_006623	-1.04934	6.1655	0.00189005	0.020626	PHGDH
NM_001242491	-1.04596	1.64607	0.0442424	0.202577	FAM156A
NR_037167	-1.04224	3.72908	0.00891235	0.0652092	LOC730102
NM_003034	-1.03978	2.16039	0.0408337	0.191152	ST8SIA1
NM_018083	-1.03621	4.73498	0.00656053	0.0520789	ZNF358
NM_001406	-1.03497	3.68697	0.0157446	0.0993585	EFNB3
NM_033309	-1.03127	4.39474	0.0249558	0.136658	B3GNT9
NR_024430	-1.03087	4.50959	0.0165538	0.103252	MIR100HG
NM_001795	-1.03054	6.23359	0.0166387	0.103539	CDH5
NR_002809	-1.02969	4.14127	0.0138126	0.0891359	LOC338799
NM_001735	-1.02945	2.87933	0.0219445	0.125188	C5
NM_130468	-1.02809	4.01817	0.0185953	0.111594	CHST14
NM_001752	-1.02805	6.32598	0.00714639	0.0554006	CAT
NM_014683	-1.02701	2.90143	0.0264602	0.142489	ULK2
NR_036443	-1.02584	3.77104	0.0458383	0.207573	HERC2P9
NM_005308	-1.02552	4.94915	0.0077169	0.05885	GRK5
NM_033212	-1.02376	3.75603	0.0135455	0.0878536	CCDC102A
NM_001010924	-1.01894	4.6989	0.0296619	0.153763	FAM171A1
NM_030580	-1.01836	2.86855	0.0244209	0.134899	ZNF34
NR_002188	-1.01663	2.66533	0.0397214	0.187482	GBAP1
NM_014867	-1.01588	2.90342	0.0492406	0.218658	KBTBD11
NM_001162371	-1.01244	4.16909	0.0237551	0.132431	LOC728392
NM_002825	-1.01122	6.53956	0.0170824	0.105484	PTN
NM_031310	-1.00969	7.19254	0.0259408	0.140581	PLVAP
NM_024089	-1.00944	2.9998	0.0286873	0.150692	KDELC1
NM_030971	-1.00845	6.10907	0.0116915	0.0794374	SFXN3
NM_152519	-1.00833	4.2383	0.0256892	0.140024	KANSL1L
NM_020297	-1.00579	3.55523	0.0209846	0.121206	ABCC9
NM_002333	-1.00543	4.69107	0.0113385	0.077652	LRP3
NR_033738	-1.00536	4.68459	0.00641633	0.0512503	LOC440300
NM_207348	-1.00511	2.60569	0.0380517	0.182705	SLC25A34
NM_015020	-1.00478	3.10988	0.0201359	0.117746	PHLPP2
NM_001080391	-1.00468	3.88956	0.0189283	0.113028	SP100
NM_001080503	-1.0044	4.17918	0.0124513	0.0830636	CCDC159
NM_207446	-1.00084	2.76876	0.0331397	0.166246	FAM174B
NM_018992	1.00333	5.76644	0.00346675	0.0326357	KCTD5
NM_003011	1.00339	3.29186	0.0269069	0.144214	SET
NM_172037	1.00392	5.443	0.0105314	0.0735872	RDH10
NM_001080450	1.00449	3.00795	0.0289552	0.151712	BEND3
NM_004946	1.00828	3.69515	0.0494938	0.219309	DOCK2
NM_017750	1.01046	6.99881	0.00699739	0.0546189	RETSAT
NM_014963	1.01144	3.91813	0.00830877	0.0619392	SBNO2
NM_017821	1.01383	4.98355	0.0286748	0.150692	RHBDL2
NM_001533	1.0145	4.12704	0.0220406	0.125458	HNRNPL
NM_001001414	1.01641	8.20599	0.043634	0.200967	NCCRP1
NM_014322	1.0165	2.77489	0.0393761	0.186537	OPN3
NM_015229	1.01706	8.0443	0.0120906	0.0812896	KIAA0664
NM_012140	1.01734	5.15571	0.00403051	0.0365376	SLC25A10
NR_024451	1.01773	3.36232	0.0189623	0.113028	LOC100134229
NM_024297	1.01817	5.63095	0.0019833	0.021349	PHF23
NM_016946	1.0187	8.39633	0.00760615	0.0581142	F11R
NM_002855	1.01977	9.19478	0.00694786	0.0542736	PVRL1
NM_003999	1.02115	5.73926	0.00629843	0.0507826	OSMR
NM_003312	1.02186	5.28562	0.00879154	0.0647507	TST
NM_153634	1.0225	4.43597	0.00833362	0.0620794	CPNE8
NM_024103	1.02258	6.36311	0.00518403	0.0437895	SLC25A23
NM_004599	1.02277	8.57023	0.00665386	0.0527384	SREBF2
NM_024980	1.02377	4.56675	0.00543847	0.0452692	GPR157
NM_199282	1.02543	5.89939	0.00340137	0.0323162	ARHGAP27
NM_000695	1.02636	2.7486	0.0442095	0.202528	ALDH3B2
NM_016445	1.0277	4.75948	0.0147017	0.0938718	PLEK2
NM_014400	1.02777	10.9805	0.0205578	0.119533	LYPD3
NM_004913	1.0281	4.67991	0.00239523	0.0245493	C16orf7
NM_177401	1.02969	7.34137	0.00506579	0.0429559	MIDN
NM_003290	1.03069	3.59512	0.0268855	0.144211	TPM4
NM_024896	1.03311	5.9477	0.00213646	0.0226324	ERMP1
NM_020689	1.03328	6.04928	0.000984533	0.0126512	SLC24A3
NM_052876	1.03498	6.37554	0.00629622	0.0507826	NACC1
NM_005603	1.03499	6.17121	0.00379044	0.034853	ATP8B1
NM_000450	1.03761	5.33941	0.00527817	0.0442935	SELE
NM_000101	1.03897	5.7291	0.0205132	0.119341	CYBA
NM_002229	1.03936	8.4192	0.00416549	0.0373333	JUNB
NR_027783	1.04026	4.52703	0.00568391	0.0467819	SAT1
NM_016472	1.04088	5.69307	0.00228804	0.0237587	C14orf129
NM_024524	1.045	6.44034	0.0041856	0.0374808	ATP13A3
NM_178518	1.04884	3.91751	0.00704901	0.0548968	TMEM102
NM_133639	1.05192	7.27977	0.00504157	0.0427972	RHOV
NM_006644	1.05195	7.17566	0.0118214	0.0799517	HSPH1
NM_152468	1.05292	3.94823	0.0294268	0.153246	TMC8
NM_002061	1.05469	3.953	0.00914455	0.0663884	GCLM
NM_006310	1.05775	7.93085	0.00589869	0.0482407	NPEPPS
NM_005768	1.06065	5.99377	0.000814424	0.0109267	LPCAT3
NM_018389	1.06097	3.16556	0.0425969	0.197428	SLC35C1
NM_016332	1.06246	4.82365	0.00438877	0.038689	MSRB1
NM_025219	1.06331	7.76081	0.0045056	0.0393522	DNAJC5
NM_020702	1.06344	3.94532	0.00715142	0.0554006	KIAA1161
NM_003761	1.06467	7.48434	0.00881213	0.0647988	VAMP8
NM_002755	1.06525	6.06737	0.000998669	0.0127481	MAP2K1
NM_001195279	1.06546	2.16592	0.0361499	0.176893	LOC100129480
NM_138393	1.06669	3.43952	0.0111929	0.0769135	REEP6
NM_198988	1.06705	2.83931	0.019334	0.114555	LENG9
NM_003486	1.06899	7.66179	0.00885817	0.0649693	SLC7A5
NM_021089	1.06981	2.65614	0.0209797	0.121206	ZNF8
NM_001212	1.07017	5.99172	0.000923965	0.012008	C1QBP
NM_004451	1.07259	6.15807	0.00146557	0.0170147	ESRRA
NM_021105	1.07309	5.67124	0.00320007	0.0307734	PLSCR1
NM_003125	1.07607	11.2211	0.0318155	0.161832	SPRR1B
NM_198182	1.07617	8.09829	0.0298905	0.154437	GRHL1
NM_030758	1.07836	3.61902	0.0130662	0.0858825	OSBP2
NR_024158	1.07896	5.57643	0.000829199	0.011056	PP7080
NM_022772	1.07898	8.83267	0.00436086	0.0385135	EPS8L2
NM_002087	1.08014	9.21762	0.00293316	0.0288544	GRN
NM_001730	1.08618	8.98413	0.0125944	0.0837868	KLF5
NM_001040078	1.08725	4.87321	0.0127999	0.0847478	LGALS9C
NM_004807	1.08763	6.8833	0.00179974	0.0199901	HS6ST1
NM_000142	1.09019	4.06865	0.00806067	0.0608196	FGFR3
NM_014226	1.0911	3.35399	0.01196	0.0806748	MOK
NM_014182	1.09149	5.35844	0.00341702	0.0324049	ORMDL2
NM_001037335	1.09181	3.95363	0.0119515	0.0806704	PRIC285
NM_001970	1.09486	4.05226	0.0166693	0.103539	EIF5A
NM_002705	1.096	11.3959	0.013209	0.0864898	PPL
NM_001661	1.09652	6.97134	0.00182566	0.0201082	ARL4D
NM_004262	1.09814	9.41843	0.0188615	0.112796	TMPRSS11D
NM_000290	1.09829	3.99458	0.00445152	0.0390458	PGAM2
NM_033387	1.09967	2.80583	0.0386077	0.184513	FAM78A
NM_001944	1.09989	11.1911	0.00869909	0.0642894	DSG3
NM_006243	1.10025	4.72445	0.00104436	0.0131569	PPP2R5A
NM_016479	1.10025	7.44034	0.00370563	0.034307	SHISA5
NM_014398	1.10106	4.63709	0.0132913	0.0867521	LAMP3
NM_002080	1.10401	6.97754	0.00426885	0.0379946	GOT2
NM_177551	1.10444	5.457	0.0124595	0.0830636	HCAR2
NM_017785	1.10474	4.07713	0.0109255	0.0754002	CCDC99
NM_001135168	1.10516	1.89501	0.0466055	0.209857	ALDH3A1
NM_000676	1.10523	3.86187	0.0122847	0.0823123	ADORA2B
NM_198485	1.10784	5.24149	0.0180413	0.109087	TPRG1
NM_001159576	1.11321	5.22004	0.019977	0.117169	SCNN1A
NM_080626	1.11436	3.54107	0.010109	0.0712762	BRI3BP
NM_199001	1.11613	5.80411	0.00453534	0.0395783	C9orf169
NM_017632	1.11704	5.74015	0.00163534	0.0186378	CDKN2AIP
NM_001085377	1.11886	1.2516	0.0493912	0.218992	MCC
NM_021202	1.12011	7.90912	0.0174549	0.106934	TP53INP2
NM_015140	1.12142	8.12618	0.00550904	0.0457824	TTLL12
NM_006851	1.12223	4.20345	0.0106518	0.0740872	GLIPR1
NM_001814	1.12303	6.0798	0.000711529	0.00987115	CTSC
NM_002028	1.12419	1.30318	0.0499931	0.220571	FNTB
NM_001164407	1.12841	4.84388	0.00302251	0.029368	TLCD2
NM_198460	1.12929	9.55929	0.0400986	0.18857	GBP6
NR_039644	1.13097	2.13237	0.0266896	0.143379	MIR4442
NM_016433	1.13574	9.31708	0.0228558	0.128814	GLTP
NM_005586	1.13716	5.68385	0.00320841	0.0307959	MDFI
NM_006509	1.13819	4.14733	0.0115974	0.0790067	RELB
NM_012152	1.13922	3.53843	0.023931	0.133051	LPAR3
NM_012396	1.14002	6.50338	0.00165108	0.0187764	PHLDA3
NM_001257370	1.14094	3.55294	0.0117806	0.0797811	EME2
NM_021243	1.14327	4.55926	0.00327177	0.0312582	ABRACL
NM_001039753	1.14587	3.8056	0.00580458	0.0476226	EML6
NM_032873	1.14645	3.44839	0.0417281	0.194542	UBASH3B
NM_006579	1.14701	5.59765	0.000815252	0.0109267	EBP
NM_001433	1.15062	4.49981	0.00095738	0.0123332	ERN1
NM_182526	1.15291	2.34317	0.0435638	0.200733	TMEM229B
NM_004964	1.15363	7.76428	0.00254792	0.0257075	HDAC1
NM_004482	1.1542	6.10806	0.00243497	0.0248575	GALNT3
NM_014149	1.15433	6.13664	0.000292228	0.0049902	WDR91
NM_198463	1.15441	2.65159	0.0198504	0.116673	C3orf67
NM_015652	1.15542	2.74021	0.0150101	0.0955237	C10orf12
NM_004925	1.15549	11.6493	0.00373026	0.0344538	AQP3
NM_152485	1.15708	2.61468	0.0137594	0.0889045	C1orf74
NM_018367	1.15733	4.64498	0.00470766	0.0407472	ACER3
NM_020672	1.15771	10.7541	0.0224157	0.12689	S100A14
NM_032361	1.16045	4.70037	0.00180396	0.0199901	THOC3
NM_025072	1.16353	1.97586	0.0399913	0.188324	PTGES2
NM_006332	1.16371	5.34043	0.0103238	0.072542	IFI30
NM_021214	1.16774	5.64967	0.0146668	0.093824	FAM108C1
NM_000303	1.17033	5.9557	0.00140845	0.0165095	PMM2
NM_004608	1.17193	2.52749	0.0115594	0.0787998	TBX6
NM_152287	1.17201	2.27233	0.0171369	0.105679	ZNF276
NM_031904	1.17449	6.45243	0.000778014	0.0105237	FRMD8
NM_006133	1.17545	3.02753	0.0242439	0.134419	DAGLA
NM_006145	1.17672	8.91834	0.00285461	0.0282711	DNAJB1
NM_000785	1.17778	1.13409	0.0445959	0.203392	CYP27B1
NM_003358	1.17974	5.37925	0.00448684	0.0392837	UGCG
NM_002653	1.18479	8.81836	0.00396012	0.0360266	PITX1
NM_002964	1.18622	13.2184	0.00884015	0.0649119	S100A8
NM_000270	1.19533	6.50977	0.00536906	0.0448003	PNP
NM_025194	1.19892	6.84653	0.00107381	0.0133965	ITPKC
NM_021199	1.20049	6.62163	0.00474312	0.0409279	SQRDL
NM_138395	1.20104	3.58581	0.0101579	0.0715226	MARS2
NR_033942	1.20208	3.68724	0.00634556	0.051005	LOC728377
NM_006470	1.20933	7.55502	0.0146103	0.0935785	TRIM16
NM_017424	1.20948	2.15009	0.0464184	0.209382	CECR1
NM_001007253	1.21226	4.88076	0.00348014	0.0327018	ERV3-1
NM_001017402	1.21247	1.97839	0.0338174	0.168722	LAMB3
NM_004448	1.21346	2.83112	0.0087993	0.0647507	ERBB2
NM_033054	1.21812	3.36981	0.0225696	0.127558	MYO1G
NM_022044	1.21816	3.86699	0.00386826	0.0354103	SDF2L1
NM_130446	1.2182	2.95979	0.0198739	0.116745	KLHL6
NM_033141	1.21833	5.7283	0.0098512	0.0704061	MAP3K9
NM_001110199	1.22012	4.32425	0.00126396	0.0150912	SRRM3
NM_021626	1.2245	6.996	0.000723971	0.00998983	SCPEP1
NM_001080434	1.22565	3.64644	0.0116782	0.0793993	LMTK3
NM_001166034	1.22687	11.3188	0.00530974	0.0444135	SBSN
NM_001012502	1.23074	1.38098	0.0318819	0.16193	C9orf117
NR_029834	1.23267	0.947757	0.0489788	0.217778	MIR200A
NM_000100	1.23343	11.527	0.0100282	0.0710473	CSTB
NM_006384	1.23362	6.44464	0.000634571	0.0090855	CIB1
NM_152833	1.23541	3.11564	0.0162681	0.101911	C9orf69
NM_004418	1.23582	1.68266	0.0395818	0.187081	DUSP2
NM_004383	1.23651	1.58954	0.0257028	0.140024	CSK
NM_003526	1.23683	1.75787	0.0338686	0.16885	HIST1H2BC
NM_001079872	1.23834	2.52352	0.0235647	0.131584	CUL4B
NM_019112	1.24076	6.14728	0.000144512	0.00294073	ABCA7
NM_005621	1.24115	4.63907	0.017861	0.108453	S100A12
NM_178844	1.24593	2.60293	0.0239702	0.133197	NLRC3
NM_000888	1.24659	4.67259	0.000315925	0.00528942	ITGB6
NM_003670	1.24664	8.50256	0.00297977	0.0291456	BHLHE40
NM_018990	1.25062	3.32758	0.0251826	0.137627	SASH3
NM_021127	1.25309	4.39746	0.00161484	0.0184862	PMAIP1
NM_032525	1.25312	7.85864	0.00669172	0.0529568	TUBB6
NM_020715	1.25329	3.58928	0.00314017	0.0303011	PLEKHH1
NM_001080538	1.25626	3.22712	0.0131745	0.086374	AKR1B15
NM_144505	1.26462	2.28544	0.025859	0.140465	KLK8
NM_174919	1.27258	2.73584	0.00874753	0.064601	ARHGAP27
NM_001167605	1.27706	1.24784	0.0351188	0.173434	KLK11
NM_020354	1.27746	4.36981	0.000902818	0.0117928	ENTPD7
NM_022337	1.27779	5.82864	0.00432826	0.0382584	RAB38
NM_019111	1.27782	6.25076	0.00033245	0.00549452	HLA-DRA
NM_138441	1.27899	2.60741	0.00968685	0.0694427	MB21D1
NM_024294	1.27958	2.81649	0.010168	0.0715445	C6orf106
NM_005416	1.28302	2.94328	0.0259419	0.140581	SPRR3
NM_080622	1.28507	2.04364	0.0419141	0.195043	ABHD16B
NM_004252	1.28868	8.91241	0.00165661	0.0187968	SLC9A3R1
NM_001042685	1.28898	4.35463	0.0100186	0.0710473	LGALS9B
NM_005531	1.29326	1.02658	0.0476923	0.213257	IFI16
NM_001163213	1.29548	3.95368	0.000686411	0.00961349	FGFR3
NM_025228	1.30246	3.21983	0.00807131	0.0608196	TRAF3IP3
NM_013385	1.30541	3.93788	0.0188077	0.112605	CYTH4
NM_004104	1.3066	8.35312	0.00190728	0.0207668	FASN
NM_005923	1.30672	5.13637	0.000232018	0.00420661	MAP3K5
NM_152259	1.30838	3.50117	0.00311989	0.0301877	C15orf42
NM_017699	1.31055	1.52563	0.0490715	0.218001	SIDT1
NM_001113525	1.31114	1.22871	0.0199782	0.117169	ZNF276
NM_173828	1.31262	0.93208	0.0369809	0.179381	RELL2
NR_002612	1.31307	1.4636	0.0139602	0.0899755	DLEU2
NR_027063	1.31384	3.41553	0.0123618	0.0826266	LINC00116
NM_153490	1.31444	6.6605	0.00724866	0.0560272	KRT13
NM_003129	1.32071	7.06311	0.00147475	0.0170725	SQLE
NM_138799	1.3225	6.90042	0.0110261	0.0760217	MBOAT2
NM_000689	1.32251	5.46073	0.045278	0.205591	ALDH1A1
NM_004759	1.32905	1.61106	0.0185733	0.111527	MAPKAPK2
NM_001206670	1.32946	7.47147	0.0347332	0.172242	PLA2G4E
NM_182919	1.32947	5.19653	0.00018278	0.00354523	TICAM1
NM_182502	1.33367	8.84377	0.017361	0.106741	TMPRSS11B
NM_020469	1.33468	4.74014	0.012304	0.0823123	ABO
NM_021630	1.33507	1.40385	0.0271328	0.145047	PDLIM2
NM_005128	1.33744	5.7729	0.000144748	0.00294073	DOPEY2
NM_001198	1.33959	3.84605	0.0126966	0.0843161	PRDM1
NM_001114108	1.34041	5.17129	0.000179643	0.00349759	TTC22
NM_003955	1.34493	5.64285	0.00677758	0.0532992	SOCS3
NM_145690	1.34618	4.88584	0.00404324	0.0365885	YWHAZ
NM_001803	1.34822	1.42792	0.0307752	0.1579	CD52
NM_012097	1.34827	1.57354	0.0161659	0.101333	ARL5A
NM_004155	1.35026	4.59816	0.00867156	0.0641321	SERPINB9
NM_017904	1.35131	1.27633	0.0238809	0.132941	TTC22
NM_006042	1.35284	2.84457	0.0413341	0.193143	HS3ST3A1
NM_014207	1.35296	2.37023	0.0249927	0.136735	CD5
NM_016190	1.35454	12.504	0.00498594	0.04243	CRNN
NM_175058	1.35479	6.00637	0.000108013	0.00237767	PLEKHA7
NR_028324	1.3557	3.03079	0.00593066	0.0484251	FLJ45445
NM_014395	1.35762	5.64571	0.00294542	0.0289196	DAPP1
NM_004558	1.36131	1.28799	0.0332415	0.166531	NRTN
NM_001042481	1.36139	3.11021	0.0269671	0.144386	FRMD6
NM_014553	1.3635	6.02088	0.00639485	0.0512139	TFCP2L1
NM_018414	1.36483	4.27388	0.00236146	0.024253	ST6GALNAC1
NM_177980	1.37011	2.05375	0.0231141	0.129634	CDH26
NM_001767	1.37252	2.56418	0.0182061	0.109835	CD2
NM_005139	1.37375	4.81413	0.0320424	0.162344	ANXA3
NM_005620	1.37547	9.64601	0.00092292	0.012008	S100A11
NM_001297	1.37622	3.27661	0.0279258	0.147749	CNGB1
NM_002965	1.3771	13.3388	0.00216273	0.0228029	S100A9
NM_006875	1.38472	3.94339	0.00288791	0.0285459	PIM2
NM_145307	1.3922	3.74245	0.00423898	0.0377615	RTKN2
NM_014331	1.39259	4.62065	0.0280469	0.148085	SLC7A11
NM_005357	1.39266	3.8592	0.000894127	0.0116942	LIPE
NM_001305	1.39637	7.01114	0.00301401	0.029368	CLDN4
NM_003650	1.40133	1.78709	0.0372675	0.180211	CST7
NM_022336	1.40294	2.22669	0.0274423	0.146245	EDAR
NM_001135914	1.40409	1.52495	0.0278795	0.14758	KCP
NM_000440	1.41172	2.01859	0.0146909	0.093861	PDE6A
NM_006291	1.41299	7.47587	0.000137387	0.00283033	TNFAIP2
NM_152346	1.41569	4.47181	0.000438212	0.0068538	SLC43A2
NM_052838	1.41605	2.79383	0.00859199	0.0636811	2015-09-01
NR_047526	1.41673	1.7514	0.00970057	0.0694926	LOC643837
NM_001080464	1.41859	4.08947	0.00213775	0.0226324	ASPG
NM_004174	1.41867	7.14318	9.72545e-05	0.00219731	SLC9A3
NM_014762	1.42221	9.70136	0.000379784	0.00612901	DHCR24
NM_213720	1.42241	2.47007	0.00449012	0.0392837	CHCHD10
NM_002982	1.42261	3.76481	0.0106378	0.0740872	CCL2
NM_007172	1.42446	3.23491	0.005681	0.0467819	NUP50
NM_005902	1.43057	1.76548	0.0249515	0.136658	SMAD3
NM_000161	1.43471	1.14371	0.0160457	0.100801	GCH1
NM_006536	1.4349	9.39815	0.00045319	0.00700675	CLCA2
NM_182762	1.43698	5.98083	0.00337773	0.032151	MACC1
NM_004295	1.43906	5.09235	0.000510914	0.00764512	TRAF4
NM_015351	1.44046	7.02743	0.0010808	0.0134186	TTC9
NM_001199417	1.44092	7.91348	0.000759493	0.0103275	ARHGAP23
NM_005063	1.44227	8.60844	0.00928859	0.0671024	SCD
NM_002250	1.44308	3.24478	0.017417	0.10683	KCNN4
NR_029393	1.44586	5.28927	0.000555021	0.0081538	KRT16P3
NM_025217	1.44606	3.73151	0.0124189	0.082954	ULBP2
NR_038904	1.45326	3.68687	0.00647789	0.0515424	LOC100506305
NM_018203	1.45793	2.47283	0.0414894	0.193693	KLHDC8A
NM_005232	1.45961	6.91526	0.00208927	0.0222336	EPHA1
NM_003037	1.46114	1.04242	0.0310361	0.158653	SLAMF1
NM_145251	1.46183	1.61146	0.00679645	0.0533339	STYX
NM_004131	1.46332	1.73022	0.0181332	0.109523	GZMB
NM_022842	1.46756	6.76675	0.000256392	0.0045365	CDCP1
NM_016458	1.46831	1.42592	0.0331684	0.166246	FAM203A
NM_001130677	1.46845	2.88552	0.00608542	0.0494922	C17orf96
NM_032251	1.46856	5.5859	0.000402566	0.00641609	CCDC88B
NM_001126328	1.46896	2.51623	0.00685257	0.0537334	LNX1
NM_014501	1.47006	4.90296	0.000118544	0.00253951	UBE2S
NM_004951	1.47358	2.33725	0.0347185	0.172242	GPR183
NM_013352	1.47378	0.634342	0.0222041	0.126179	DSE
NM_198449	1.47731	4.04191	0.00181699	0.0200846	EMB
NM_000733	1.47794	3.11087	0.00225798	0.0235178	CD3E
NM_006018	1.47811	3.45637	0.00314212	0.0303011	HCAR3
NM_002631	1.47952	8.92052	0.000528774	0.00784386	PGD
NM_005988	1.48466	11.3598	0.00789568	0.0599908	SPRR2A
NM_133443	1.48887	1.56188	0.0197663	0.116313	GPT2
NM_001122821	1.48925	2.54873	0.00364727	0.0339312	SET
NM_005608	1.49152	3.13656	0.00396471	0.0360365	PTPRCAP
NM_001077710	1.49981	6.43934	7.04173e-05	0.00174012	FAM110C
NM_024565	1.50162	3.48881	0.00102206	0.0129235	CCNJL
NM_001945	1.50885	4.43489	0.00410778	0.0369449	HBEGF
NM_017709	1.51487	4.63748	0.011613	0.0790608	FAM46C
NM_001781	1.51659	1.08881	0.0211113	0.121787	CD69
NR_023388	1.5173	0.445283	0.0445404	0.203302	PRINS
NM_002068	1.51863	7.05832	0.000762766	0.0103446	GNA15
NM_001039775	1.52102	7.37249	0.000751194	0.0102553	AIM1L
NM_024667	1.52545	6.15074	2.28135e-05	0.000711994	VPS37B
NM_021181	1.52737	4.52172	8.3591e-05	0.00196191	SLAMF7
NM_001102566	1.52774	3.86555	0.00753113	0.0578625	PCP4L1
NR_046206	1.52982	1.75666	0.004882	0.0417647	ZBTB7B
NM_016639	1.53184	4.50176	0.0112592	0.0773174	TNFRSF12A
NM_024677	1.53585	2.27775	0.00429454	0.0381297	NSUN7
NM_001188	1.53611	5.81895	7.71034e-05	0.00185475	BAK1
NM_017490	1.53842	0.884547	0.0220328	0.125458	MARK2
NM_001039112	1.54604	2.82055	0.0347026	0.172242	FER1L6
NM_152228	1.54686	1.25702	0.0246873	0.135642	TAS1R3
NM_001018072	1.54694	4.18609	0.00032687	0.00542847	BTBD11
NM_001013706	1.5491	1.79456	0.0184155	0.110838	PLIN5
NR_036488	1.55	4.40078	0.000734104	0.0101161	LOC100499467
NR_033928	1.55214	2.12995	0.00300023	0.0293178	LOC389641
NM_002959	1.55402	1.07821	0.0164922	0.103064	SORT1
NM_004288	1.5546	2.35491	0.0121543	0.0816644	CYTIP
NM_001127698	1.556	1.97136	0.0204641	0.119123	SPINK5
NM_001128615	1.55698	2.57906	0.00156607	0.018008	ARHGEF3
NM_000576	1.56066	3.34287	0.0156679	0.0989958	IL1B
NM_018485	1.56097	2.20084	0.00800581	0.0606036	GPR77
NM_000786	1.56418	3.23412	0.000341969	0.00560676	CYP51A1
NM_000895	1.56709	3.74563	0.000215902	0.00401148	LTA4H
NM_000189	1.56741	7.74021	0.000165817	0.00327178	HK2
NR_024377	1.56863	3.69375	0.0227604	0.128347	FER1L4
NM_003536	1.57127	0.326012	0.041552	0.193809	HIST1H3H
NM_014265	1.57241	2.4835	0.00902243	0.065874	ADAM28
NM_144613	1.58268	2.01067	0.012999	0.085605	COX6B2
NM_017947	1.58366	3.02685	0.00539282	0.0449256	MOCOS
NM_032279	1.5945	6.08627	0.00199624	0.0214434	ATP13A4
NM_032855	1.59969	2.5783	0.00702089	0.0547491	HSH2D
NM_018192	1.60093	2.52632	0.00797252	0.0603961	LEPREL1
NM_018964	1.60136	4.67239	0.00010799	0.00237767	SLC37A1
NM_000206	1.60202	3.95255	0.00118077	0.0142972	IL2RG
NM_003311	1.60619	3.69457	0.00612119	0.0496549	PHLDA2
NM_001013838	1.61163	2.30405	0.00825021	0.0617714	RLTPR
NM_000022	1.61336	3.68418	0.00138724	0.0163729	ADA
NM_152407	1.61614	6.14418	8.2561e-05	0.00194817	GRPEL2
NM_001205252	1.61985	2.77003	0.00108075	0.0134186	RNF223
NM_001145265	1.62085	2.03807	0.0170848	0.105484	SLC35C1
NM_005562	1.62094	4.56588	0.000431883	0.00678707	LAMC2
NM_015009	1.62373	6.65972	0.00197913	0.0213265	PDZRN3
NM_138412	1.62701	1.52303	0.00524181	0.0440964	RDH13
NM_213604	1.62845	4.5123	0.000362987	0.00590428	ADAMTSL5
NM_001139457	1.63193	1.18011	0.00666537	0.0527889	BCAP31
NM_133180	1.63229	5.09214	0.00110703	0.0136341	EPS8L1
NM_024329	1.63238	6.61862	0.000626081	0.00898898	EFHD2
NM_001423	1.63465	10.9333	0.000516519	0.00769538	EMP1
NM_005628	1.63613	5.17606	6.81576e-06	0.00027804	SLC1A5
NM_194282	1.63822	0.687454	0.0217647	0.124647	LIN54
NM_002908	1.63851	3.92273	0.000138438	0.00284629	REL
NM_017723	1.64494	3.94263	0.0103881	0.0728442	TOR4A
NM_032415	1.6456	2.6833	0.00354097	0.0331957	CARD11
NM_001870	1.64987	4.31143	0.0061475	0.0497713	CPA3
NM_005434	1.65223	8.68596	0.00127717	0.0151783	MALL
NM_001460	1.65614	8.22274	0.000301283	0.00510246	FMO2
NM_000636	1.65799	5.17771	8.34029e-06	0.000329762	SOD2
NM_014452	1.65876	8.17406	0.000224973	0.0041225	TNFRSF21
NM_174936	1.6602	4.73785	0.000457075	0.00703596	PCSK9
NM_005438	1.66174	3.93191	0.0204534	0.119123	FOSL1
NM_000325	1.66645	5.97957	1.51732e-07	1.426e-05	PITX2
NM_138578	1.66923	1.76275	0.00171843	0.01936	BCL2L1
NM_020639	1.6721	7.29026	1.2654e-05	0.000471314	RIPK4
NM_005746	1.68115	7.92438	5.44775e-05	0.00140711	NAMPT
NM_022341	1.68344	1.82916	0.00487962	0.0417647	PDF
NM_198540	1.68489	4.38053	6.214e-06	0.000259322	B3GNT8
NM_006147	1.69261	2.18928	0.00193146	0.0209445	IRF6
NM_198390	1.69511	1.60021	0.0034301	0.0324691	CMIP
NM_022833	1.69632	2.71851	0.0015014	0.017342	FAM129B
NM_213618	1.70676	0.64339	0.0137328	0.0887879	ST5
NM_001080521	1.7117	5.02276	3.51782e-05	0.00100175	RASSF10
NM_003116	1.712	2.55185	0.0141156	0.0908062	SPAG4
NM_004004	1.71436	11.3147	0.00115095	0.0140021	GJB2
NM_205545	1.71464	3.97175	0.00142481	0.0166823	LYPD2
NM_001143676	1.72409	1.43346	0.0150632	0.0957639	SGK1
NM_138788	1.72518	7.33934	0.000643436	0.00916139	TMEM45B
NM_003294	1.72521	3.61524	0.00406333	0.0367204	TPSAB1
NM_001079	1.73176	1.89177	0.00692794	0.0541591	ZAP70
NM_001042440	1.73375	1.05114	0.0218205	0.124897	CAST
NM_002638	1.73624	8.44781	0.0356854	0.175357	PI3
NM_018986	1.74014	4.9283	0.000286655	0.00491201	SH3TC1
NM_001172	1.7427	4.78557	4.01454e-05	0.00110346	ARG2
NM_178824	1.74529	0.292872	0.0380235	0.182705	WDR49
NM_173841	1.74531	2.26917	0.00235252	0.0242323	IL1RN
NM_001130099	1.74892	0.918726	0.00986234	0.0704061	KIFC3
NM_001042724	1.74893	3.88418	7.1628e-05	0.00176157	PVRL2
NM_001024594	1.74902	0.525544	0.0189662	0.113028	C1orf53
NM_199328	1.75239	1.17322	0.0134193	0.0873104	CLDN8
NM_005564	1.75367	7.99948	0.00224152	0.0234413	LCN2
NM_002112	1.75496	2.47457	0.0123006	0.0823123	HDC
NM_145109	1.76035	2.14125	0.00322658	0.0309126	MAP2K3
NM_000575	1.76418	4.68588	0.00158829	0.0182025	IL1A
NR_026544	1.76979	0.934704	0.0144999	0.0929875	LOC100233209
NM_015596	1.77604	9.02058	0.000432445	0.00678707	KLK13
NM_021978	1.78108	8.30649	2.76171e-05	0.00082291	ST14
NM_004473	1.78185	6.94905	7.64477e-05	0.00184479	FOXE1
NM_020645	1.78192	1.28031	0.00206661	0.0220559	NRIP3
NM_018423	1.78576	3.05692	0.0008152	0.0109267	STYK1
NR_027293	1.78687	6.42413	0.000508113	0.00763022	LOC96610
NM_030622	1.79129	6.26007	0.00113091	0.0138402	CYP2S1
NM_014618	1.79762	0.869194	0.0135822	0.0879803	DBC1
NM_021101	1.79953	7.75678	7.45257e-06	0.000299267	CLDN1
NM_001242	1.80316	1.81334	0.0059944	0.0488679	CD27
NR_002746	1.80336	0.704665	0.00842155	0.0625531	SNORD47
NM_020859	1.81053	6.19441	9.23636e-05	0.00211	SHROOM3
NM_005306	1.81587	2.66894	0.00733366	0.0565143	FFAR2
NM_152628	1.81858	1.91745	0.037429	0.180728	SNX31
NM_032731	1.82053	5.8578	7.75528e-07	4.91489e-05	TXNDC17
NM_016423	1.82213	1.93428	0.000999507	0.0127481	ZNF219
NM_002021	1.82588	4.10573	0.00302602	0.0293744	FMO1
NM_002232	1.83713	1.36353	0.0147765	0.0941738	KCNA3
NM_002185	1.84044	4.06184	0.00158315	0.0181638	IL7R
NM_007237	1.84281	1.30065	0.00945228	0.0681413	SP140
NM_005130	1.84567	8.16903	0.00218801	0.023002	FGFBP1
NM_001085437	1.84768	5.10882	2.397e-05	0.000739975	C2orf54
NM_001099791	1.85007	0.750916	0.00614879	0.0497713	SYS1
NM_004170	1.85024	3.48393	0.00808721	0.0608613	SLC1A1
NM_007207	1.85205	1.65028	0.000701718	0.00978277	DUSP10
NM_002872	1.85368	4.2976	0.000336543	0.00554433	RAC2
NM_006945	1.86516	10.5801	0.00803171	0.0607103	SPRR2D
NM_006745	1.86762	1.89298	0.00209499	0.0222715	MSMO1
NM_004310	1.87402	1.39117	0.00447619	0.0392287	RHOH
NM_015842	1.87705	1.32576	0.00391272	0.0357033	LMO7
NM_001105556	1.87885	2.47323	0.00139698	0.0164313	C1orf38
NM_024923	1.87988	5.29884	6.30395e-08	6.96824e-06	NUP210
NM_001145199	1.88264	5.64352	2.08672e-06	0.000110008	C12orf75
NM_001146683	1.88399	1.4582	0.0019869	0.0213654	C14orf176
NM_002709	1.88465	0.91942	0.00406728	0.0367204	PPP1CB
NM_001038	1.88716	1.20376	0.00441178	0.0387965	SCNN1A
NM_000067	1.89208	4.82492	0.000120848	0.00257208	CA2
NM_000697	1.89303	7.9465	0.000743861	0.0102231	ALOX12
NR_039983	1.90177	4.00599	6.99402e-05	0.00173249	LOC729737
NM_000417	1.90293	0.867793	0.044147	0.202363	IL2RA
NM_001013442	1.91015	4.14937	0.0001169	0.00251408	EPGN
NM_005178	1.91255	5.93949	3.41754e-08	4.08515e-06	BCL3
NM_004419	1.91965	5.09644	0.000114316	0.00248976	DUSP5
NM_006137	1.92537	1.77935	0.00391417	0.0357033	CD7
NM_014715	1.92755	1.65358	0.0011681	0.0141772	ARHGAP32
NM_005683	1.93776	1.25019	0.00211518	0.0224537	GPR55
NM_080391	1.95594	2.68796	0.000194575	0.00373177	PTP4A2
NM_000701	1.96889	2.12414	0.00348951	0.0327599	ATP1A1
NM_016321	1.96987	10.929	1.08494e-05	0.000410042	RHCG
NM_052939	1.97971	0.551533	0.00587141	0.0480941	FCRL3
NM_001029870	1.98262	4.07958	5.14482e-05	0.00133896	SOWAHB
NM_173799	1.98285	1.20881	0.00284944	0.0282471	TIGIT
NM_014297	1.99008	5.50166	4.41072e-09	8.09682e-07	ETHE1
NM_032199	1.99083	2.29883	0.00015811	0.00315605	ARID5B
NM_177458	1.99274	1.82329	0.00115371	0.014019	LYNX1
NM_145869	2.00666	0.447276	0.0100279	0.0710473	ANXA11
NM_001136105	2.00699	1.6851	0.00104994	0.0131982	C11orf93
NM_003979	2.00702	6.83577	0.000185909	0.00359914	GPRC5A
NR_015407	2.01479	2.07182	0.00231331	0.0239004	LOC339535
NM_000359	2.03411	10.1673	0.000996129	0.0127481	TGM1
NM_007231	2.03453	6.10638	0.00688396	0.0538562	SLC6A14
NM_002031	2.03735	2.63907	9.16996e-05	0.00209949	FRK
NM_001304	2.04019	3.03492	2.05697e-05	0.000665085	CPD
NM_024164	2.0555	3.81717	0.000202673	0.00382993	TPSB2
NM_033409	2.06594	3.48386	0.000642873	0.00916139	SLC52A3
NM_006547	2.07833	2.60435	0.00789512	0.0599908	IGF2BP3
NM_153212	2.08144	2.71279	0.000867153	0.0114801	GJB4
NM_005978	2.08225	10.2061	0.00017234	0.00339398	S100A2
NM_012449	2.10048	3.70413	4.27321e-05	0.00115906	STEAP1
NM_004431	2.12835	8.19985	2.52733e-08	3.24762e-06	EPHA2
NM_001010909	2.13304	5.19571	0.000132877	0.00276513	MUC21
NM_030919	2.13687	5.77826	1.60558e-10	5.32432e-08	FAM83D
NM_176782	2.14833	0.80218	0.00122321	0.0147417	FAM151A
NM_002065	2.16382	3.62115	1.69802e-05	0.000589352	GLUL
NM_006564	2.16408	1.09719	0.00197829	0.0213265	CXCR6
NM_000693	2.16632	6.37501	2.09595e-07	1.78069e-05	ALDH1A3
NM_001775	2.16937	1.66009	0.000187189	0.00361712	CD38
NM_178033	2.175	4.06908	2.37089e-05	0.00073412	CYP4X1
NR_038464	2.17644	1.04289	0.00251604	0.0254325	LOC439990
NM_002425	2.18226	2.44467	0.00377688	0.0347618	MMP10
NM_173629	2.18598	5.08124	2.03484e-07	1.75783e-05	C18orf26
NM_005980	2.18981	2.47969	0.00591471	0.0483333	S100P
NM_016289	2.19443	1.01574	0.00131897	0.0156209	CAB39
NM_199204	2.20214	0.59292	0.00492339	0.0420052	DHRS9
NM_152513	2.20454	1.99538	0.0250533	0.136994	MEI1
NM_001199622	2.21074	1.59134	0.00101107	0.0128507	NCOA7
NM_003890	2.22316	4.78063	7.13587e-05	0.00175915	FCGBP
NM_001793	2.22564	7.64115	1.74851e-08	2.53165e-06	CDH3
NM_001002857	2.23252	2.0083	0.000294964	0.00501195	ANXA2
NM_139248	2.23332	2.99016	0.0022495	0.0234532	LIPH
NM_173843	2.23483	2.51861	0.000215424	0.00401148	IL1RN
NM_014584	2.23841	7.85577	1.98104e-05	0.000649464	ERO1L
NM_000639	2.24674	0.417679	0.00585499	0.0479978	FASLG
NR_051960	2.27396	0.579739	0.00146644	0.0170147	LINC00568
NM_002581	2.27652	5.98699	1.56524e-06	8.65091e-05	PAPPA
NR_038940	2.27887	3.74539	6.40051e-06	0.000263189	LOC100505839
NM_004994	2.28198	3.58912	0.00661783	0.0524932	MMP9
NM_002353	2.29484	9.94467	1.03956e-08	1.72366e-06	TACSTD2
NR_003948	2.29601	3.12945	0.000195796	0.00374821	HCG22
NM_002974	2.30808	6.60905	0.000231796	0.00420661	SERPINB4
NM_001098634	2.31002	3.25421	1.6357e-06	8.94414e-05	RBM47
NM_000149	2.31462	2.23664	0.00042097	0.0066578	FUT3
NM_138805	2.31483	4.54223	2.99801e-06	0.000143347	FAM3D
NR_033735	2.32285	1.09782	0.00876178	0.0646598	REREP3
NM_001276	2.32356	4.02783	0.00182177	0.0201082	CHI3L1
NM_000180	2.32507	1.06912	0.000286693	0.00491201	GUCY2D
NM_001033056	2.3367	3.21644	4.21276e-07	3.02847e-05	GLUL
NM_014568	2.34439	5.79132	8.46211e-06	0.000332025	GALNT5
NR_026800	2.36263	3.5632	0.00232912	0.0240154	KIAA0125
NM_000700	2.37283	12.394	2.04444e-05	0.000665085	ANXA1
NM_004751	2.38372	1.43423	0.0258658	0.140465	GCNT3
NR_030345	2.3885	1.53789	0.00028625	0.00491201	MIR614
NM_005556	2.41041	2.45712	0.0100417	0.0710942	KRT7
NM_031948	2.41275	6.75778	3.88164e-09	7.25515e-07	PRSS27
NM_005582	2.43092	1.11741	0.00254824	0.0257075	CD180
NM_031419	2.43534	1.82668	1.12494e-05	0.000423605	NFKBIZ
NM_031413	2.45526	1.93428	1.63592e-05	0.000573968	CECR2
NM_030674	2.46052	0.317705	0.00554383	0.0459973	SLC38A1
NM_001129907	2.51583	4.36696	8.16184e-07	5.08507e-05	TMPRSS11BNL
NM_001002814	2.51862	3.85098	7.37549e-08	7.73673e-06	RAB11FIP1
NM_014450	2.52906	0.967504	0.00301995	0.029368	SIT1
NM_005135	2.54643	1.09302	0.000121562	0.00257662	SLC12A6
NR_029392	2.54878	5.89795	1.99471e-09	4.27201e-07	KRT16P2
NM_001258311	2.55302	5.58206	5.38564e-07	3.59509e-05	PGBD5
NM_002276	2.56901	8.23685	0.000276135	0.00479505	KRT19
NM_020752	2.57043	1.36854	0.000452498	0.00700675	GPR158
NM_017708	2.59361	1.14576	8.72411e-05	0.00201379	FAM83E
NM_000345	2.59644	0.097822	0.00247071	0.025073	SNCA
NM_006399	2.59936	1.47532	0.00019791	0.00376762	BATF
NM_005297	2.62686	2.62945	0.00313221	0.0302623	MCHR1
NR_003062	2.63369	6.76075	0.00047913	0.00726469	SPRR2C
NR_027156	2.63539	3.11997	9.59931e-07	5.77081e-05	TUBBP5
NM_001098672	2.65094	8.06656	0.00045456	0.00701632	HEPHL1
NM_000773	2.66248	2.8941	0.000123369	0.00259884	CYP2E1
NM_001754	2.66611	0.667344	0.00113355	0.013856	RUNX1
NM_182981	2.71381	4.3705	5.4192e-06	0.000233093	OSGIN1
NM_001164431	2.7218	3.41451	0.000249595	0.00443917	ARHGAP40
NM_014420	2.73013	1.37948	5.92939e-05	0.00150504	DKK4
NM_014688	2.74225	2.0355	3.76371e-06	0.000175072	USP6NL
NM_002272	2.74641	12.0616	0.0201578	0.117807	KRT4
NM_025079	2.77649	6.35828	8.49753e-11	3.11981e-08	ZC3H12A
NM_000343	2.79921	3.17482	1.71604e-06	9.33381e-05	SLC5A1
NM_173842	2.81111	1.12	1.43084e-05	0.000514301	IL1RN
NM_001949	2.81336	0.55345	0.0016587	0.0187998	E2F3
NM_007350	2.83207	7.28076	2.188e-10	6.61548e-08	PHLDA1
NM_207407	2.83409	4.38545	1.91897e-09	4.19723e-07	TMPRSS11F
NM_144616	2.85287	1.9156	0.000590846	0.00860326	JSRP1
NM_016459	2.88779	4.3642	7.59131e-05	0.0018362	MZB1
NM_001145248	2.91833	1.32698	0.000381946	0.00615424	FAM157A
NM_198477	2.93877	5.67911	8.5586e-06	0.000333578	CXCL17
NM_001677	2.9698	7.43785	2.34803e-08	3.13132e-06	ATP1B1
NM_003585	2.97034	3.98304	2.35667e-08	3.13132e-06	DOC2B
NM_016233	3.02394	2.13067	0.000386349	0.00621545	PADI3
NM_004363	3.04887	7.44623	1.01595e-09	2.5473e-07	CEACAM5
NM_002427	3.11225	4.66412	0.00354238	0.0331957	MMP13
NM_005114	3.11617	4.27215	2.03518e-05	0.000664181	HS3ST1
NM_207006	3.17939	3.85416	5.51242e-10	1.49126e-07	FAM83A
NM_014440	3.2289	7.46028	1.69906e-07	1.51881e-05	IL36A
NM_020704	3.25159	1.31155	0.000131761	0.00275305	FAM40B
NM_005018	3.26634	0.529828	8.62602e-05	0.00200623	PDCD1
NM_005764	3.28592	7.27532	6.80401e-12	3.49726e-09	PDZK1IP1
NR_024479	3.29469	2.4682	3.63993e-05	0.00103081	LOC100131726
NM_001199814	3.29689	4.07665	1.31591e-08	2.01903e-06	ZNF812
NM_006235	3.31593	4.63721	2.75426e-12	1.66552e-09	POU2AF1
NR_034154	3.33461	2.36586	5.02741e-05	0.00131841	C11orf92
NM_058195	3.39752	0.623719	0.000138944	0.00285099	CDKN2A
NM_032899	3.45585	5.70686	9.99525e-15	8.56259e-12	FAM83A
NR_030732	3.47776	5.84531	4.89298e-09	8.82453e-07	LOC645638
NM_014256	3.49979	2.5423	7.41008e-07	4.82124e-05	B3GNT3
NM_012190	3.50843	2.58916	0.00065176	0.00926707	ALDH1L1
NM_207581	3.56652	4.62719	4.23159e-17	5.4376e-14	DUOXA2
NM_002426	3.57597	3.17704	0.000464988	0.00711321	MMP12
NM_152701	3.60873	4.32234	2.07292e-09	4.3489e-07	ABCA13
NM_014080	3.6436	7.61846	3.19177e-17	5.4376e-14	DUOX2
NM_001014450	3.67264	8.80916	0.000155334	0.00311273	SPRR2F
NR_026755	3.6791	2.10912	2.48034e-05	0.000761131	C21orf15
NM_138768	3.69587	3.08976	1.22918e-08	1.91454e-06	MYEOV
NM_002483	3.72429	7.27272	1.4276e-11	6.67077e-09	CEACAM6
NM_002422	3.72632	1.91676	0.000129934	0.00272042	MMP3
NM_001145122	3.74619	5.04122	8.47042e-12	4.14647e-09	CAPN14
NM_022119	3.78131	6.9622	2.02547e-15	2.31353e-12	PRSS22
NM_030666	3.89882	8.49382	2.51588e-11	1.12449e-08	SERPINB1
NM_004666	3.92513	2.94528	4.71423e-07	3.34222e-05	VNN1
NM_001778	3.92876	0.0611581	0.000537278	0.00793566	CD48
NM_006890	3.94356	5.08035	2.27451e-07	1.81999e-05	CEACAM7
NM_014058	3.99385	7.39165	4.69526e-18	1.20668e-14	TMPRSS11E
NM_013358	4.0598	6.47506	2.71657e-07	2.05341e-05	PADI1
NM_006419	4.12739	4.97296	6.07635e-10	1.60166e-07	CXCL13
NM_002963	4.18081	10.3756	5.27574e-06	0.000227877	S100A7
NM_014470	4.24468	4.05516	9.54259e-15	8.56259e-12	RND1
NM_014465	4.50942	2.33247	4.95176e-12	2.67916e-09	SULT1B1
NM_000170	4.54144	3.19568	1.44962e-10	4.96738e-08	GLDC
NM_004942	4.68244	6.86053	6.42668e-05	0.00161137	DEFB4A
NM_212557	4.71973	2.47148	9.26642e-09	1.56162e-06	AMTN
NM_052972	4.76641	4.347	2.88607e-15	2.96688e-12	LRG1
NM_000379	5.06174	5.69199	2.78722e-22	9.55086e-19	XDH
NM_152997	5.06203	9.20086	2.13338e-06	0.000111894	FDCSP
NM_000584	5.2628	3.00804	1.07173e-07	1.05937e-05	IL8
NM_145699	5.28691	3.08349	1.80051e-06	9.69072e-05	APOBEC3A
NM_153840	5.65286	4.46398	3.75326e-11	1.48398e-08	GPR110
NM_176823	5.86719	5.34515	1.70324e-13	1.25067e-10	S100A7A
NM_020406	6.44273	7.93407	9.73507e-33	5.00383e-29	CD177
NM_000793	6.81115	2.3678	9.40299e-11	3.3332e-08	DIO2
NM_018406	10.7507	7.02856	5.49148e-11	2.09083e-08	MUC4
logFC: log2Fold change, CPM: Counts per million, FDR: False discovery rate
