# Supplementary material for: Differential Matrix Metalloprotease (MMP) Expression Profiles Found in Aged Gingiva
Source: PLoS One. 2016 Jul 8;11(7):e0158777. doi: 10.1371/journal.pone.0158777 (PMC4938517; doi:10.1371/journal.pone.0158777)
Supplement: S5 Table — The lists are shown in each sheet as follows: S5.1 Table. Full list of canonical pathway for DEGs between young and old gingival tissues. S5.2 Table. Full list of disease and bio functions for DEGs between young and old gingival tissues. (XLSX) [file pone.0158777.s006.xlsx]

## Sheet: Canonical pathways
Table S5.1. Full list of canonical pathway for DEGs between young and old gingival tissues.
Ingenuity Canonical Pathways	−log(p-value)	Ratio	z-score	Molecules
Inhibition of Matrix Metalloproteases	1.1E01	3.68E-01	NaN	MMP11,RECK,MMP9,SDC2,MMP12,MMP13,TIMP2,MMP3,THBS2,MMP27,TIMP3,MMP10,ADAM12,MMP16
Hepatic Fibrosis / Hepatic Stellate Cell Activation	6.66E00	1.22E-01	NaN	COL6A6,FASLG,FLT4,COL6A3,MMP9,COL6A1,COL3A1,COL1A2,COL1A1,COL6A2,MMP13,CYP2E1,COL5A1,TIMP2,CXCL8,AGT,COL12A1,COL5A2,COL16A1,COL28A1,COL24A1,COL9A2
Bladder Cancer Signaling	5.22E00	1.51E-01	NaN	MMP11,MMP9,MMP12,FGF10,CDKN2A,FGF7,FGF18,MMP13,CXCL8,MMP3,MMP27,MMP10,MMP16
Glutamate Receptor Signaling	4E00	1.61E-01	-2.236	SLC1A7,GLUL,GRIK5,GNG11,CALML5,GRID1,GRIK3,GRIN2C,SLC38A1
Atherosclerosis Signaling	3.08E00	9.92E-02	NaN	MMP3,IL1RN,MMP9,APOD,COL3A1,LPL,COL1A2,COL1A1,TPSAB1/TPSB2,MMP13,IL36A,CXCL8
Granulocyte Adhesion and Diapedesis	2.83E00	8.48E-02	NaN	MMP11,MMP9,SDC2,MMP12,MMP13,IL36A,CXCL8,MMP3,IL1RN,CXCL17,CXCL13,MMP27,MMP10,MMP16
Agranulocyte Adhesion and Diapedesis	2.59E00	8E-02	NaN	MMP11,MMP9,MMP12,MMP13,IL36A,CXCL8,MMP3,IL1RN,CXCL17,CXCL13,MMP27,AOC3,MMP10,MMP16
Thyronamine and Iodothyronamine Metabolism	2.47E00	6.67E-01	NaN	DIO3,DIO2
Thyroid Hormone Metabolism I (via Deiodination)	2.47E00	6.67E-01	NaN	DIO3,DIO2
Axonal Guidance Signaling	2.25E00	5.87E-02	NaN	LINGO1,AKT3,MMP9,GNG11,PAPPA,TUBB1,EPHA3,SLIT3,ADAMTS8,EPHA2,ADAMTS2,RND1,GLIS1,NTRK3,ADAM12,PLCL1,NFATC4,MMP11,SDC2,MMP13,SEMA3D,SLIT2,SEMA3A,PRKD1,MMP10
Aryl Hydrocarbon Receptor Signaling	2.21E00	8.15E-02	NaN	HSPB2,GSTA3,NCOA7,ALDH1L1,FASLG,HSPB7,GSTM5,NR2F1,CDKN2A,TYR,ALDH1A3
HIF1α Signaling	2.17E00	9E-02	NaN	MMP3,AKT3,MMP11,MMP9,MMP27,MMP12,MMP10,MMP13,MMP16
Role of IL-17A in Psoriasis	2.07E00	2.31E-01	NaN	S100A7,DEFB4A/DEFB4B,CXCL8
Protein Citrullination	1.97E00	4E-01	NaN	PADI3,PADI1
Intrinsic Prothrombin Activation Pathway	1.86E00	1.43E-01	NaN	COL3A1,COL1A2,F10,COL1A1
Leukocyte Extravasation Signaling	1.84E00	6.74E-02	1.155	JAM2,MMP11,MMP9,MMP12,MMP13,EDIL3,TIMP2,MMP3,MMP27,TIMP3,MMP10,PRKD1,MMP16
eNOS Signaling	1.78E00	7.41E-02	-3.000	AKT3,FLT4,AQP5,LPAR4,CALML5,PRKG1,ADCY2,CHRNA3,PRKD1,CHRNA9
Retinol Biosynthesis	1.75E00	1.33E-01	NaN	DHRS9,LIPC,AADAC,LPL
Wnt/β-catenin Signaling	1.59E00	6.63E-02	1.414	SOX10,CDH2,AKT3,SOX8,SFRP4,DKK2,SOX14,CDKN2A,SFRP2,CDH3,DKK4
Oncostatin M Signaling	1.57E00	1.18E-01	NaN	MMP3,CHI3L1,TIMP3,MMP13
Airway Pathology in Chronic Obstructive Pulmonary Disease	1.55E00	2.5E-01	NaN	MMP9,CXCL8
Role of Osteoblasts, Osteoclasts and Chondrocytes in Rheumatoid Arthritis	1.51E00	6.07E-02	NaN	NFATC4,AKT3,CTSK,CALML5,DKK2,COL1A1,MMP13,IL36A,MMP3,IL1RN,SFRP4,SFRP2,DKK4
L-dopachrome Biosynthesis	1.47E00	1E00	NaN	TYR
Glutamine Biosynthesis I	1.47E00	1E00	NaN	GLUL
Dermatan Sulfate Biosynthesis	1.42E00	9.09E-02	NaN	SULT1C4,CHSY3,HS3ST1,SULT1B1,DSEL
Nitric Oxide Signaling in the Cardiovascular System	1.37E00	7.37E-02	-1.890	PLN,AKT3,FLT4,CALML5,PRKG1,GUCY2D,PRKD1
IL-6 Signaling	1.36E00	6.9E-02	-0.707	HSPB2,IL1RN,AKT3,TNFAIP6,HSPB7,COL1A1,IL36A,CXCL8
Triacylglycerol Degradation	1.34E00	1.25E-01	NaN	LIPC,AADAC,LPL
Amyotrophic Lateral Sclerosis Signaling	1.33E00	7.22E-02	NaN	GLUL,GRIK5,AKT3,GRID1,GRIK3,HECW1,GRIN2C
Colorectal Cancer Metastasis Signaling	1.29E00	5.63E-02	-0.832	AKT3,MMP11,MMP9,GNG11,MMP12,MMP13,DIRAS3,MMP3,MMP27,ADCY2,MMP10,PTGER3,MMP16
Methylglyoxal Degradation III	1.29E00	1.82E-01	NaN	AKR7A3,CYP2E1
Dermatan Sulfate Biosynthesis (Late Stages)	1.28E00	9.52E-02	NaN	SULT1C4,HS3ST1,SULT1B1,DSEL
Chondroitin Sulfate Biosynthesis (Late Stages)	1.22E00	9.09E-02	NaN	SULT1C4,CHSY3,HS3ST1,SULT1B1
CREB Signaling in Neurons	1.21E00	5.92E-02	-3.000	GRIK5,AKT3,GNG11,CALML5,GRID1,ADCY2,PRKD1,GRIK3,PLCL1,GRIN2C
FXR/RXR Activation	1.21E00	6.4E-02	NaN	AGT,IL1RN,AKT3,LIPC,SERPINF1,APOD,LPL,IL36A
Taurine Biosynthesis	1.18E00	5E-01	NaN	CDO1
Corticotropin Releasing Hormone Signaling	1.15E00	6.54E-02	NaN	FASLG,KRT1,CALML5,GUCY2D,ADCY2,PRKD1,NPR2
Thyroid Hormone Metabolism II (via Conjugation and/or Degradation)	1.13E00	1.03E-01	NaN	DIO3,SULT1B1,DIO2
Heparan Sulfate Biosynthesis (Late Stages)	1.1E00	8.33E-02	NaN	SULT1C4,AADAC,HS3ST1,SULT1B1
Ethanol Degradation II	1.1E00	1E-01	NaN	DHRS9,ADH1B,ALDH1A3
Inhibition of Angiogenesis by TSP1	1.03E00	9.38E-02	NaN	AKT3,MMP9,SDC2
Noradrenaline and Adrenaline Degradation	1.03E00	9.38E-02	NaN	DHRS9,ADH1B,ALDH1A3
Chondroitin Sulfate Biosynthesis	1.01E00	7.69E-02	NaN	SULT1C4,CHSY3,HS3ST1,SULT1B1
Parkinson's Signaling	9.98E-01	1.25E-01	NaN	SNCA,UCHL1
Gα12/13 Signaling	9.9E-01	5.98E-02	0.378	CDH2,CDH6,AKT3,LPAR4,CDH19,CDH3,CDH11
Role of Macrophages, Fibroblasts and Endothelial Cells in Rheumatoid Arthritis	9.58E-01	4.88E-02	NaN	NFATC4,AKT3,CALML5,DKK2,MMP13,IL36A,CXCL8,MMP3,IL1RN,SFRP4,SFRP2,PRKD1,DKK4,PLCL1
Heparan Sulfate Biosynthesis	9.38E-01	7.27E-02	NaN	SULT1C4,AADAC,HS3ST1,SULT1B1
Serotonin Degradation	9.38E-01	7.27E-02	NaN	DHRS9,ADH1B,ALDH1A3,SULT1B1
LXR/RXR Activation	9.33E-01	5.79E-02	-1.633	AGT,IL1RN,MMP9,SERPINF1,APOD,LPL,IL36A
Glioma Invasiveness Signaling	8.97E-01	7.02E-02	1.000	DIRAS3,MMP9,TIMP3,TIMP2
Phenylethylamine Degradation I	8.9E-01	2.5E-01	NaN	AOC3
Eumelanin Biosynthesis	8.9E-01	2.5E-01	NaN	TYR
Biotin-carboxyl Carrier Protein Assembly	8.9E-01	2.5E-01	NaN	ACACB
L-cysteine Degradation I	8.9E-01	2.5E-01	NaN	CDO1
Estrogen Biosynthesis	8.9E-01	8.11E-02	NaN	HSD17B14,CYP4X1,CYP2E1
Ethanol Degradation IV	8.73E-01	1.05E-01	NaN	TYRP1,ALDH1A3
Gap Junction Signaling	8.51E-01	5.3E-02	NaN	AKT3,TUBB1,PRKG1,GUCY2D,ADCY2,PRKD1,PLCL1,NPR2
Dopamine Degradation	8.02E-01	9.52E-02	NaN	ALDH1A3,SULT1B1
Relaxin Signaling	7.94E-01	5.3E-02	-0.816	AKT3,MMP9,ENPP6,GNG11,GUCY2D,ADCY2,NPR2
Role of Hypercytokinemia/hyperchemokinemia in the Pathogenesis of Influenza	7.94E-01	7.32E-02	NaN	IL1RN,IL36A,CXCL8
TR/RXR Activation	7.93E-01	5.88E-02	NaN	AKT3,COL6A3,DIO3,F10,DIO2
Dopamine-DARPP32 Feedback in cAMP Signaling	7.85E-01	5.1E-02	-1.134	CALML5,PRKG1,KCNJ12,ADCY2,KCNJ5,PRKD1,PLCL1,GRIN2C
LPS/IL-1 Mediated Inhibition of RXR Function	7.72E-01	4.81E-02	NaN	GSTA3,ALDH1L1,IL1RN,LIPC,SULT1C4,GSTM5,ALDH1A3,IL36A,HS3ST1,SULT1B1
G Beta Gamma Signaling	7.5E-01	5.68E-02	NaN	AKT3,GNG11,ADCY2,KCNJ5,PRKD1
Graft-versus-Host Disease Signaling	7.3E-01	6.82E-02	NaN	IL1RN,FASLG,IL36A
Chondroitin and Dermatan Biosynthesis	7.29E-01	1.67E-01	NaN	CHSY3
Glycine Cleavage Complex	7.29E-01	1.67E-01	NaN	GLDC
GDP-glucose Biosynthesis	7.29E-01	1.67E-01	NaN	PGM5
CCR5 Signaling in Macrophages	7.18E-01	5.97E-02	NaN	FASLG,GNG11,CALML5,PRKD1
Tumoricidal Function of Hepatic Natural Killer Cells	7.11E-01	8.33E-02	NaN	LYVE1,FASLG
Bupropion Degradation	7.11E-01	8.33E-02	NaN	CYP4X1,CYP2E1
Glutathione-mediated Detoxification	7.11E-01	8.33E-02	NaN	GSTA3,GSTM5
Role of Oct4 in Mammalian Embryonic Stem Cell Pluripotency	7.11E-01	6.67E-02	NaN	NR2F1,FOXD3,NR2F2
14-3-3-mediated Signaling	6.99E-01	5.17E-02	NaN	VIM,SNCA,AKT3,TUBB1,PRKD1,PLCL1
nNOS Signaling in Neurons	6.92E-01	6.52E-02	NaN	CALML5,PRKD1,GRIN2C
Glioma Signaling	6.71E-01	5.32E-02	-1.342	AKT3,CALML5,CDKN2A,PRKD1,E2F3
Glucose and Glucose-1-phosphate Degradation	6.69E-01	1.43E-01	NaN	PGM5
Pregnenolone Biosynthesis	6.69E-01	1.43E-01	NaN	CYP2E1
Calcium Signaling	6.59E-01	4.71E-02	-1.890	TNNC2,NFATC4,CASQ2,CALML5,CHRNA3,TPM1,GRIN2C,CHRNA9
Acetone Degradation I (to Methylglyoxal)	6.59E-01	7.69E-02	NaN	CYP4X1,CYP2E1
Caveolar-mediated Endocytosis Signaling	6.59E-01	5.63E-02	NaN	CD48,ITGA11,ITGA8,ITGA7
Gαq Signaling	6.55E-01	4.83E-02	-2.646	DIRAS3,NFATC4,AKT3,GNG11,CALML5,PRKD1,AVPR1A
IL-17 Signaling	6.44E-01	5.56E-02	NaN	MMP3,AKT3,DEFB4A/DEFB4B,CXCL8
Melatonin Degradation I	6.21E-01	6E-02	NaN	CYP4X1,CYP2E1,SULT1B1
Superoxide Radicals Degradation	6.18E-01	1.25E-01	NaN	TYRP1
Salvage Pathways of Pyrimidine Deoxyribonucleotides	6.18E-01	1.25E-01	NaN	APOBEC3A
Role of Cytokines in Mediating Communication between Immune Cells	5.89E-01	5.77E-02	NaN	IL1RN,IL36A,CXCL8
Semaphorin Signaling in Neurons	5.89E-01	5.77E-02	NaN	DIRAS3,SEMA3A,RND1
Prostanoid Biosynthesis	5.74E-01	1.11E-01	NaN	PTGIS
Glycogen Degradation II	5.74E-01	1.11E-01	NaN	PGM5
Retinoate Biosynthesis I	5.69E-01	6.67E-02	NaN	DHRS9,ALDH1A3
Regulation of the Epithelial-Mesenchymal Transition Pathway	5.6E-01	4.4E-02	NaN	CDH2,AKT3,MMP9,FGF10,ZEB2,FGF7,FGF18,TWIST1
Superpathway of Melatonin Degradation	5.45E-01	5.45E-02	NaN	CYP4X1,CYP2E1,SULT1B1
Pancreatic Adenocarcinoma Signaling	5.38E-01	4.72E-02	1.000	AKT3,MMP9,CDKN2A,CYP2E1,E2F3
Histidine Degradation VI	5.36E-01	1E-01	NaN	CYP2E1
Altered T Cell and B Cell Signaling in Rheumatoid Arthritis	5.32E-01	4.94E-02	NaN	IL1RN,FASLG,CXCL13,IL36A
Role of Tissue Factor in Cancer	5.28E-01	4.67E-02	NaN	AKT3,F10,MMP13,FRK,CXCL8
Sphingosine-1-phosphate Signaling	5.19E-01	4.63E-02	-1.000	CASP14,DIRAS3,AKT3,ADCY2,PLCL1
GPCR-Mediated Nutrient Sensing in Enteroendocrine Cells	5.1E-01	4.82E-02	NaN	GNG11,ADCY2,PRKD1,PLCL1
Myc Mediated Apoptosis Signaling	5.04E-01	5.17E-02	NaN	AKT3,FASLG,CDKN2A
Synaptic Long Term Depression	5.04E-01	4.41E-02	-1.633	PRKG1,GUCY2D,GRID1,PRKD1,PLCL1,NPR2
Glycogen Degradation III	5.01E-01	9.09E-02	NaN	PGM5
Melanocyte Development and Pigmentation Signaling	4.99E-01	4.76E-02	NaN	SOX10,TYRP1,ADCY2,TYR
α-Adrenergic Signaling	4.89E-01	4.71E-02	NaN	GNG11,CALML5,ADCY2,PRKD1
FGF Signaling	4.89E-01	4.71E-02	-2.000	AKT3,FGF10,FGF7,FGF18
Antiproliferative Role of Somatostatin Receptor 2	4.79E-01	5E-02	NaN	GNG11,GUCY2D,NPR2
Androgen Biosynthesis	4.7E-01	8.33E-02	NaN	HSD17B14
Histamine Degradation	4.7E-01	8.33E-02	NaN	ALDH1A3
Sperm Motility	4.65E-01	4.39E-02	-1.342	CALML5,PRKG1,PRKD1,PLCL1,FRK
Dendritic Cell Maturation	4.59E-01	4.14E-02	NaN	IL1RN,AKT3,COL3A1,COL1A2,COL1A1,IL36A,PLCL1
Ubiquinol-10 Biosynthesis (Eukaryotic)	4.43E-01	7.69E-02	NaN	CYP2E1
Guanosine Nucleotides Degradation III	4.43E-01	7.69E-02	NaN	XDH
p38 MAPK Signaling	4.4E-01	4.27E-02	0.447	HSPB2,IL1RN,FASLG,HSPB7,IL36A
RhoGDI Signaling	4.38E-01	4.07E-02	NaN	CDH2,DIRAS3,CDH6,GNG11,CDH19,CDH3,CDH11
P2Y Purigenic Receptor Signaling Pathway	4.32E-01	4.24E-02	-2.236	AKT3,GNG11,ADCY2,PRKD1,PLCL1
PTEN Signaling	4.32E-01	4.24E-02	2.236	AKT3,FASLG,FLT4,NTRK3,MAGI2
Docosahexaenoic Acid (DHA) Signaling	4.18E-01	5.13E-02	NaN	AKT3,SERPINF1
Netrin Signaling	4.18E-01	5.13E-02	NaN	NFATC4,PRKG1
nNOS Signaling in Skeletal Muscle Cells	4.17E-01	7.14E-02	NaN	CALML5
Urate Biosynthesis/Inosine 5'-phosphate Degradation	4.17E-01	7.14E-02	NaN	XDH
Role of NFAT in Cardiac Hypertrophy	4.13E-01	3.98E-02	-2.646	NFATC4,AKT3,GNG11,CALML5,ADCY2,PRKD1,PLCL1
IL-15 Signaling	4.12E-01	4.55E-02	NaN	AKT3,FASLG,CXCL8
Signaling by Rho Family GTPases	4.08E-01	3.86E-02	-2.121	VIM,CDH2,DIRAS3,CDH6,GNG11,SEPT3,CDH19,CDH3,CDH11
Neuroprotective Role of THOP1 in Alzheimer's Disease	4.04E-01	5E-02	NaN	AGT,MMP9
Transcriptional Regulatory Network in Embryonic Stem Cells	4.04E-01	5E-02	NaN	SIX3,FOXD3
D-myo-inositol (1,4,5,6)-Tetrakisphosphate Biosynthesis	4.01E-01	4.1E-02	NaN	CA3,PDCD1,PPFIA4,PPAPDC3,CILP
D-myo-inositol (3,4,5,6)-tetrakisphosphate Biosynthesis	4.01E-01	4.1E-02	NaN	CA3,PDCD1,PPFIA4,PPAPDC3,CILP
The Visual Cycle	3.94E-01	6.67E-02	NaN	DHRS9
Fatty Acid α-oxidation	3.94E-01	6.67E-02	NaN	ALDH1A3
Oxidative Ethanol Degradation III	3.94E-01	6.67E-02	NaN	ALDH1A3
PI3K Signaling in B Lymphocytes	3.94E-01	4.07E-02	NaN	NFATC4,AKT3,CALML5,CD180,PLCL1
Aldosterone Signaling in Epithelial Cells	3.94E-01	3.97E-02	NaN	HSPB2,HSPB7,HSPA12A,PRKD1,PLCL1,HSPB6
Melatonin Signaling	3.92E-01	4.41E-02	NaN	CALML5,PRKD1,PLCL1
GDNF Family Ligand-Receptor Interactions	3.92E-01	4.41E-02	NaN	DOK6,DOK5,GFRA3
Role of IL-17F in Allergic Inflammatory Airway Diseases	3.91E-01	4.88E-02	NaN	MMP13,CXCL8
Cellular Effects of Sildenafil (Viagra)	3.87E-01	4.03E-02	NaN	CALML5,PRKG1,GUCY2D,ADCY2,PLCL1
TREM1 Signaling	3.82E-01	4.35E-02	NaN	AKT3,DEFB4A/DEFB4B,CXCL8
Melanoma Signaling	3.79E-01	4.76E-02	NaN	AKT3,CDKN2A
Extrinsic Prothrombin Activation Pathway	3.73E-01	6.25E-02	NaN	F10
Adenosine Nucleotides Degradation II	3.73E-01	6.25E-02	NaN	XDH
Putrescine Degradation III	3.73E-01	6.25E-02	NaN	ALDH1A3
Adipogenesis pathway	3.73E-01	3.97E-02	NaN	NFATC4,EBF1,CDKN2A,LPL,NR2F2
IL-8 Signaling	3.71E-01	3.83E-02	-1.134	DIRAS3,AKT3,FLT4,MMP9,GNG11,PRKD1,CXCL8
PEDF Signaling	3.63E-01	4.23E-02	NaN	AKT3,FASLG,SERPINF1
Tryptophan Degradation X (Mammalian, via Tryptamine)	3.53E-01	5.88E-02	NaN	ALDH1A3
Cholecystokinin/Gastrin-mediated Signaling	3.49E-01	3.96E-02	0.000	DIRAS3,IL1RN,PRKD1,IL36A
RAR Activation	3.49E-01	3.74E-02	NaN	DHRS9,AKT3,NR2F1,ADCY2,PRKD1,ALDH1A3,NR2F2
Leptin Signaling in Obesity	3.46E-01	4.11E-02	NaN	AKT3,ADCY2,PLCL1
Glutathione Redox Reactions I	3.35E-01	5.56E-02	NaN	GPX8
Nicotine Degradation III	3.23E-01	4.26E-02	NaN	CYP4X1,CYP2E1
VEGF Family Ligand-Receptor Interactions	3.21E-01	3.95E-02	NaN	AKT3,FLT4,PRKD1
Purine Nucleotides Degradation II (Aerobic)	3.18E-01	5.26E-02	NaN	XDH
DNA damage-induced 14-3-3σ Signaling	3.18E-01	5.26E-02	NaN	AKT3
Ephrin A Signaling	3.13E-01	4.17E-02	NaN	EPHA3,EPHA2
fMLP Signaling in Neutrophils	3.08E-01	3.74E-02	-2.000	NFATC4,GNG11,CALML5,PRKD1
Renin-Angiotensin Signaling	3.02E-01	3.7E-02	NaN	AGT,SHC2,ADCY2,PRKD1
D-myo-inositol-5-phosphate Metabolism	2.99E-01	3.62E-02	NaN	CA3,PDCD1,PPFIA4,PPAPDC3,CILP
Endothelin-1 Signaling	2.96E-01	3.57E-02	-1.000	CASP14,GUCY2D,SHC2,ADCY2,PRKD1,PLCL1
3-phosphoinositide Degradation	2.93E-01	3.6E-02	NaN	CA3,PDCD1,PPFIA4,PPAPDC3,CILP
Phototransduction Pathway	2.85E-01	3.92E-02	NaN	GUCY2D,GUCA1A
Ephrin Receptor Signaling	2.77E-01	3.49E-02	NaN	AKT3,GNG11,SDC2,EPHA3,EPHA2,GRIN2C
Communication between Innate and Adaptive Immune Cells	2.77E-01	3.66E-02	NaN	IL1RN,IL36A,CXCL8
Nicotine Degradation II	2.68E-01	3.77E-02	NaN	CYP4X1,CYP2E1
Glioblastoma Multiforme Signaling	2.62E-01	3.45E-02	-2.000	DIRAS3,AKT3,CDKN2A,E2F3,PLCL1
Differential Regulation of Cytokine Production in Intestinal Epithelial Cells by IL-17A and IL-17F	2.62E-01	4.35E-02	NaN	DEFB4A/DEFB4B
Role of IL-17A in Arthritis	2.6E-01	3.7E-02	NaN	MMP13,CXCL8
Synaptic Long Term Potentiation	2.55E-01	3.45E-02	NaN	CALML5,PRKD1,PLCL1,GRIN2C
AMPK Signaling	2.55E-01	3.39E-02	0.000	AKT3,CAB39,ACACB,CHRNA3,ADRA2B,CHRNA9
Phospholipases	2.52E-01	3.64E-02	NaN	LIPC,PLCL1
Wnt/Ca+ pathway	2.52E-01	3.64E-02	NaN	NFATC4,PLCL1
IL-22 Signaling	2.5E-01	4.17E-02	NaN	AKT3
Estrogen-mediated S-phase Entry	2.5E-01	4.17E-02	NaN	E2F3
p70S6K Signaling	2.45E-01	3.39E-02	-2.000	AGT,AKT3,PRKD1,PLCL1
Gustation Pathway	2.45E-01	3.39E-02	NaN	ENPP6,GNG11,LPAR4,ADCY2
IL-17A Signaling in Gastric Cells	2.38E-01	4E-02	NaN	CXCL8
Calcium-induced T Lymphocyte Apoptosis	2.3E-01	3.45E-02	NaN	CALML5,PRKD1
IL-15 Production	2.18E-01	3.7E-02	NaN	FRK
Role of p14/p19ARF in Tumor Suppression	1.99E-01	3.45E-02	NaN	CDKN2A
Sonic Hedgehog Signaling	1.99E-01	3.45E-02	NaN	GLIS1

## Sheet: Diseases and bio functions
Table S5.2. Full list of disease and bio functions for DEGs between young and old gingival tissues.
Category	p-value	Molecules
Cancer	1.4E-19-3.38E-02	MSX1,IFI44L,SSTR1,TUBB1,SLIT3,COL1A1,LGALS7/LGALS7B,FRK,CNN1,CXCR6,SNCA,USP6NL,HSPB7,DACT3,HMCN1,PTX3,NCOA7,PDZK1IP1,GPM6B,F10,S100A7,CDO1,HECW1,HBA1/HBA2,RASGRF2,DENND2A,ADAMTS18,SERPINB1,COL14A1,MMP9,LGALS1,MEOX2,MXRA8,STXBP6,EPHA3,EPB41L4B,SPON1,DIRAS3,GREB1,KRT19,DCHS1,NTRK3,ADCY2,TACSTD2,PLCL1,NAP1L3,FASLG,CEACAM7,PRUNE2,ENPP4,FGF7,PMP2,PHLDA1,CYP2W1,CXCL13,NPTX2,PRKD1,AOC3,ALDH1A3,PPAP2B,ND…
Organismal Injury and Abnormalities	1.4E-19-3.38E-02	MSX1,IFI44L,SSTR1,TUBB1,SLIT3,COL1A1,LGALS7/LGALS7B,FRK,ITGA7,CNN1,CXCR6,SLC1A7,SNCA,USP6NL,HSPB7,DACT3,TMEM47,HMCN1,PTX3,SPOCK1,NCOA7,NAALADL2,PDZK1IP1,GPM6B,F10,S100A7,ANGPTL7,CDO1,HECW1,COL16A1,COL5A2,HBA1/HBA2,RASGRF2,DENND2A,ADAMTS18,CCDC136,SERPINB1,COL14A1,MMP9,LGALS1,MEOX2,XPNPEP2,MXRA8,STXBP6,EPHA3,EPB41L4B,MAGI2,SPON1,DIRAS3,GREB1,KRT19,TMSB15B,DCHS1,NTRK3,ADCY2,CDH23,TACSTD2,PLCL1,NAP1…
Reproductive System Disease	1.4E-19-2.51E-02	CDH2,MSX1,MFAP5,IFI44L,SSTR1,TUBB1,SLIT3,CDKN2A,COL1A1,E2F3,ITGA7,HSPB2,CNN1,CXCR6,SNCA,USP6NL,HSPB7,DACT3,ENPP1,ADAM12,CCDC85A,CLEC3B,TMEM47,LGR5,HSPB6,SYNPO2,GSTA3,MUC4,NCOA7,OLFML2B,APOD,PDZK1IP1,GDF10,F10,S100A7,B3GNT3,TIMP2,COL16A1,SFRP4,HBA1/HBA2,TNXB,DENND2A,RASGRF2,ACACB,ADAMTS18,CCDC136,SERPINB1,FLG,COL14A1,IGDCC4,SLC12A6,MMP9,MEOX2,LGALS1,XPNPEP2,TRO,MXRA8,STXBP6,FGF18,WISP2,EPHA2,LMOD1…
Gastrointestinal Disease	5.51E-18-3.38E-02	DCLK1,CDH2,MSX1,PEAR1,MFAP5,CTSK,TUBB1,SSTR1,AADAC,CDKN2A,SLIT3,COL1A1,FRK,CNN1,SNCA,DACT3,ADAM12,ENPP1,ZNF536,CLEC3B,HMCN1,LGR5,LRG1,PTX3,CORIN,SPOCK1,MUC4,APOD,PDZK1IP1,FGF10,GDF10,F10,HECW1,TIMP2,SFRP4,HBA1/HBA2,RASGRF2,LPL,CRHBP,PCOLCE,SERPINB1,MMP9,LGALS1,STXBP6,WISP2,EPHA2,MAGI2,SPON1,VIM,GREB1,CDH6,CHI3L1,KRT19,AQP5,NTRK3,KCNJ12,KCNMB4,ITGA8,TACSTD2,FASLG,ASPN,CEACAM7,UCHL1,COL3A1,ENPP4,FG…
Connective Tissue Disorders	1.7E-17-3.38E-02	MSX1,TUBB1,COL1A1,ADAMTS8,ADAMTS2,ITGA7,SLC1A7,SNCA,IL1RN,RGCC,FCGRT,MMP11,RECK,COL1A2,F10,ADRA2B,COL6A2,CNTN2,COL5A1,TIMP2,ANXA1,CXCL8,MMP3,COL5A2,COL16A1,THBS2,TNXB,CALD1,ADAMTS18,XDH,COL9A2,MMP16,COL14A1,GLUL,MMP9,LGALS1,COL6A1,VIM,COL12A1,KIF5A,SCN1B,CDH11,FBXL7,FLT4,COL6A3,ASPN,SCN2B,COL3A1,SDC2,MMP13,PDCD1,PTGIS,CXCL13,MMP27,ADAMTS12,TIMP3,MMP10,COL24A1,BGN
Dermatological Diseases and Conditions	8.11E-12-3.38E-02	CTSK,IFI44L,TUBB1,CDKN2A,COL1A1,CNN1,ADAM12,CLEC3B,LGR5,CLEC11A,APOD,PDZK1IP1,S100A7A,TGM1,GPM6B,FGF10,S100A7,F10,CDO1,TIMP2,COL5A2,COL16A1,TNFAIP6,TNXB,LPL,CRHBP,TYR,COL9A2,SERPINB1,FLG,COL14A1,MMP9,LGALS1,EPHA2,DIO2,NTRK3,LCE1C,ATP1B1,ASPN,COL3A1,FGF7,CHRNA3,CXCL13,SLC6A14,PRKD1,COL24A1,ALDH1A3,KRT20,LOR,S100A2,DKK2,APOBEC3A,CYP2E1,ADAMTS2,CDSN,IL1RN,RUNX1,CPQ,SERPINB4,S100P,KRT1,ANXA2,COL1A2,A…
Developmental Disorder	3.92E-11-3.38E-02	FLG,MSX1,SLC12A6,EMILIN1,COL6A1,MMP12,SSTR1,ZEB2,COL1A1,ADAMTS2,COLEC12,KRT19,CTSF,CPQ,SIX1,MMP11,COL6A3,ASPN,TGM1,COL3A1,SDC2,GUCY2D,FGF10,COL1A2,TFAP2B,COL6A2,CDH3,COL5A1,SPARC,ANXA1,SOX10,AGT,FBLN1,FREM2,MPZ,COL5A2,TIMP3,PRPH2,TYR,ALX4,CALD1,BGN
Hereditary Disorder	3.92E-11-3.38E-02	SSTR1,ZEB2,CDKN2A,COL1A1,ADAMTS2,SLC1A7,SNCA,RUNX1,JPH3,CPQ,CORIN,LIPC,SV2A,TGM1,COL1A2,F10,ADRA2B,COL6A2,COL5A1,SOX10,FBLN1,COL5A2,TNFAIP6,LPL,KCNJ5,ALX4,TYR,CALD1,PTGER3,FLG,SLC12A6,EMILIN1,COL6A1,FHL1,ATP1A2,COLEC12,KRT19,CDH23,TPM1,SCN1B,CA14,SIX1,COL6A3,ASPN,UCHL1,SCN2B,SDC2,COL3A1,HEY2,GUCY2D,TFAP2B,CDH3,PDCD1,SPARC,AGT,PLN,FREM2,MPZ,TIMP3,CA3,PRPH2,BGN
Inflammatory Disease	3.92E-11-3.38E-02	LOR,S100A2,TUBB1,APOBEC3A,COL1A1,ADAMTS2,ITGA7,SLC1A7,SNCA,IL1RN,ITGBL1,RGCC,CPQ,SERPINB4,FCGRT,CLEC11A,RECK,KRT1,NAALADL2,S100A7,F10,COL1A2,ADRA2B,HBB,COL6A2,CNTN2,COL5A1,FCGBP,TIMP2,CXCL8,ANXA1,MMP3,COL5A2,THBS2,TNXB,LPL,CRHBP,TYR,CALD1,XDH,MMP16,FLG,GLUL,STAC,MMP9,LGALS1,EMILIN1,COL6A1,HRNR,CALML5,COLEC12,VIM,COL28A1,KIF5A,KRT10,TPM1,SCN1B,CDH11,FBXL7,FLT4,ASPN,COMP,COL6A3,SCN2B,SDC2,COL3A1,CH…
Skeletal and Muscular Disorders	3.92E-11-3.38E-02	MSX1,GNG11,IFI44L,TUBB1,CDKN2A,COL1A1,ADAMTS2,ITGA7,SCARA5,SLC1A7,SNCA,IL1RN,HSPB7,RGCC,ADAM12,CPQ,FCGRT,MMP11,RECK,COL1A2,F10,ADRA2B,COL6A2,CNTN2,COL5A1,DPT,CXCL8,ANXA1,FBLN1,MMP3,COL5A2,THBS2,TNXB,KCNJ5,CALD1,PTGER3,XDH,MMP16,GLUL,MMP9,EMILIN1,LGALS1,COL6A1,STXBP6,WISP2,ATP1A2,COLEC12,VIM,KCNK3,ADH1B,KIF5A,KCNJ12,KCNMB4,SCN1B,CDH11,NEGR1,FBXL7,FASLG,FLT4,COL6A3,ASPN,SCN2B,UCHL1,H19,SDC2,COL3A1,…
Cardiovascular Disease	3.72E-10-3.38E-02	DCLK1,CTSK,TUBB1,PDE4DIP,SLIT3,COL1A1,HSPB2,SNCA,CCDC85A,TMEM47,CORIN,PTX3,GSTA3,ADGRB3,OLFML2B,NAALADL2,GPM6B,F10,TIMP2,COL5A2,COL16A1,TNFAIP6,HBA1/HBA2,LPL,ACACB,CCDC136,MMP9,XPNPEP2,LGALS1,WISP2,LMOD1,DIO2,VIM,TMSB15B,DCHS1,NTRK3,KCNJ12,KCNMB4,AVPR1A,NPR2,ASPN,TMEM26,HEY2,CHRNA3,MMP13,PLN,CXCL13,NPTX2,GPIHBP1,CA3,AOC3,ZEB2,ADAMTS8,CYP2E1,CPD,RUNX1,S100P,MMP11,LIPC,SPON2,SV2A,TMEM119,COL1A2,DOK…
Endocrine System Disorders	2.83E-06-3.38E-02	DCLK1,CDH2,MSX1,MFAP5,CTSK,S100A2,SERPINF1,TUBB1,SSTR1,CDKN2A,COL1A1,CYP2E1,E2F3,SLC26A10,SNCA,IL1RN,USP6NL,RUNX1,RGCC,ENPP1,CLEC3B,LGR5,S100P,KRT7,SPOCK1,AEBP1,MUC4,MMP11,RECK,APOD,IGF2BP3,F10,COL1A2,ADRA2B,HBB,ANXA1,CXCL8,MMP3,SLIT2,SFRP4,THBS2,HBA1/HBA2,RASGRF2,CD38,LPL,CRHBP,KCNJ5,XDH,IGDCC4,SLC12A6,MMP9,TRO,FGF18,MAGI2,SBSPON,GRIN2C,KCNK3,DIRAS3,CHI3L1,KRT19,ZFPM2,ADH1B,AQP5,GSTM5,KRT10,SFRP…
Cell-To-Cell Signaling and Interaction	3.19E-06-3.38E-02	CDH2,PEAR1,SERPINF1,CD48,ZEB2,CDKN2A,COL1A1,CDSN,RADIL,CXCR6,SNCA,ADAM12,PTX3,S100P,MUC4,KRT1,LIPC,PRKG1,F10,ANXA2,TIMP2,ANXA1,CXCL8,SLIT2,SFRP4,ANTXR1,CD38,LPL,FOXD3,TYR,PTGER3,MLANA,COL14A1,SLC12A6,MMP9,LGALS1,EMILIN1,WISP2,EPHA2,VIM,TNMD,CD177,CDH11,TWIST1,BTNL9,PMP22,FASLG,UCHL1,SDC2,CDH3,SPARC,CHAD,AGT,ANGPTL1,SEMA3A,TIMP3,CEACAM5,PRKD1,DEFB4A/DEFB4B,AOC3,PPAP2B,BGN,INHBB
Cardiovascular System Development and Function	2.61E-05-3.38E-02	CDH2,REM1,NDNF,OSR1,MMP9,SERPINF1,LGALS1,MEOX2,MMP12,CDKN2A,COL1A1,ADAMTS8,EPHA2,VIM,BMPER,TNN,PTX3,ZG16B,RECK,FLT4,KRT1,PRKG1,F10,ANXA2,MMP13,ANGPTL2,SEMA3D,TIMP2,SPARC,CXCL8,AGT,PLN,ANGPTL1,SLIT2,THBS2,TIMP3,SEMA3A,BGN
Organismal Development	2.61E-05-3.38E-02	CDH2,REM1,NDNF,MMP9,LGALS1,MEOX2,MMP12,CDKN2A,COL1A1,ADAMTS8,EPHA2,VIM,IL1RN,BMPER,TNN,TWIST1,PTX3,ZG16B,FLT4,PRKG1,FGF10,FGF7,MMP13,ANGPTL2,TIMP2,SPARC,CXCL8,AGT,ANGPTL1,SLIT2,THBS2,TIMP3,SEMA3A
Metabolic Disease	6.18E-05-3.38E-02	ACADL,CTSK,SERPINF1,SSTR1,CDKN2A,HTRA1,COL1A1,CYP2E1,ADAMTS2,CNN1,SNCA,SYP,IL1RN,ENPP1,ADAM12,CLEC3B,SPOCK1,AEBP1,LIPC,APOD,SV2A,TGM1,COL1A2,F10,S100A7,ADRA2B,HBB,COL5A1,CXCL8,COL5A2,THBS2,HBA1/HBA2,CD38,LPL,CRHBP,KCNJ5,XDH,MMP9,MEOX2,LGALS1,MINOS1-NBL1/NBL1,MAGI2,GRIN2C,KCNK3,SPON1,VIM,CHI3L1,AQP5,NTRK3,KCNJ12,SCN1B,AVPR1A,CA14,NFATC4,FASLG,ALDH1L1,UCHL1,COL3A1,PDCD1,SPARC,PTGIS,NAV3,AGT,GPIHBP1…
Immunological Disease	1.43E-04-3.38E-02	FLG,STAC,LOR,S100A2,LGALS1,CALML5,TUBB1,HRNR,COL1A1,ATP1A2,IL1RN,RUNX1,KRT10,ATP1B1,TPM1,SERPINB4,COMP,FLT4,KRT1,COL3A1,S100A7,ADRA2B,HBB,PDK4,PDCD1,FCGBP,CXCL8,ANXA1,AGT,HBA1/HBA2,NR2F1,LPL,DEFB4A/DEFB4B,XDH,BGN
Inflammatory Response	1.43E-04-3.38E-02	FLG,MLANA,STAC,LOR,MMP9,S100A2,LGALS1,HRNR,TUBB1,CD48,COL1A1,CYP2E1,IL1RN,KRT10,TPM1,CDH11,SERPINB4,CA14,FASLG,KRT1,FLT4,S100A7A,COL3A1,S100A7,COL1A2,CHRNA3,F10,PDK4,HBB,PDCD1,TIMP2,FCGBP,CXCL8,ANXA1,NAV3,AGT,CXCL17,CXCL13,TIMP3,SEMA3A,CD38,NR2F1,CA3,LPL,DEFB4A/DEFB4B,BGN,CHRNA9
Cellular Compromise	1.51E-04-3.38E-02	CDH2,DIRAS1,SNCA,FASLG,CTSK,SERPINF1,PRKG1,CEACAM5,DIRAS2,XDH,RADIL,S100P
Tumor Morphology	1.51E-04-3.38E-02	CDH2,SERPINF1,SDC2,CEACAM5,COL1A2,FGF18,COL1A1
Cell Morphology	3.36E-04-3.38E-02	DIRAS1,AKT3,MMP9,LGALS1,MMP12,CDKN2A,EPHA2,RADIL,VIM,SNCA,DIRAS2,BMPER,TPM1,CDH11,PMP22,PTX3,ZG16B,KIF5C,UCHL1,SDC2,ATP1B2,COL3A1,PRKG1,MMP13,SPARC,CXCL8,CHAD,SORCS2,SLIT2,THBS2,ANTXR1,SEMA3A,TIMP3,PRKD1,MMP10,PPFIA4,INHBB
Neurological Disease	4.06E-04-3.38E-02	DIRAS1,TUBB1,SSTR1,SLIT3,CDKN2A,PDE4DIP,COL1A1,ITGA7,NBEA,SLC1A7,CXCR6,CNN1,SNCA,ADAM12,ZNF536,CLEC3B,LGR5,PTX3,ADGRB3,APOD,TGM1,F10,S100A7,FAM3D,HBA1/HBA2,TNXB,LPL,CRHBP,TYR,SLC12A6,MMP9,LGALS1,MEOX2,GRID1,EPHA3,MAGI2,EPHA2,LMOD1,KCNA1,VIM,C11orf96,SPON1,CHI3L1,KIF5A,NTRK3,CDH23,CDH11,GRIK3,NAP1L3,GRIK5,FASLG,UCHL1,COL3A1,CHRNA3,FOXF2,MPZ,NPTX2,CA3,ZEB2,HTRA1,CYP2E1,SYP,IL1RN,JPH3,TRIM9,TNN,S100…
Cellular Movement	4.54E-04-3.38E-02	CDH2,CTSK,SERPINF1,CD48,CDKN2A,ZEB2,PDE4DIP,HTRA1,COL1A1,RADIL,LYVE1,CHRD,RUNX1,ADAM12,TNN,OSGIN1,S100P,CLEC11A,MUC4,RECK,S100A7A,FGF10,PRKG1,ANXA2,S100A7,F10,SEMA3D,TIMP2,CREB3L1,CXCL8,ANXA1,PRSS27,FBLN1,MMP3,SLIT2,CXCL17,THBS2,SFRP4,CD38,FOXD3,MMP16,AKT3,SLC12A6,MMP9,OSR1,LGALS1,PAPPA,FHL1,EPHA2,RAB11FIP1,VIM,HTRA3,CHI3L1,KRT19,SCUBE3,AQP5,LIMA1,NTRK3,CDH11,PLCL1,TACSTD2,TWIST1,PMP22,ZG16B,FASL…
Post-Translational Modification	7.15E-04-3.38E-02	MMP3,MMP9,CTSK,MMP12,TGM1,LPL,MMP16
Protein Degradation	7.15E-04-2.36E-02	MMP3,MMP9,CTSK,MMP12,LPL,ADAM12,MMP16
Protein Synthesis	7.15E-04-2.36E-02	MMP3,MMP9,CTSK,MMP12,LPL,ADAM12,MMP16
Renal and Urological Disease	8.86E-04-2.44E-02	SPOCK1,MMP9,FLT4,APOD,SSTR1,MAGI2,HBB,TIMP2,PTGIS,CXCL8,AGT,FBLN1,CHI3L1,MMP3,KRT19,AQP5,TIMP3,LPL,SFRP2,CRHBP,CLEC3B,CALD1,XDH
Cell Cycle	1.14E-03-3.38E-02	AGT,MEOX2,LGALS1,RUNX1,CDKN2A,COL1A1
Embryonic Development	1.14E-03-3.38E-02	JAM2,DIRAS1,FASLG,FLT4,LIPC,SDC2,FGF10,FGF7,ANXA2,F10,ADAMTS8,SEMA3D,TIMP2,CXCL8,TNMD,IL1RN,ANTXR1,TIMP3,DIRAS2,PTGER3,TWIST1,PTX3
Hematological Disease	1.14E-03-3.38E-02	LIPC,RUNX1,GPIHBP1,LPL,CA3,CA14
Hematological System Development and Function	1.14E-03-3.38E-02	FASLG,MMP9,S100A7A,LGALS1,CD48,S100A7,TIMP2,CXCL8,ANXA1,AGT,CXCL17,CXCL13,TIMP3,SEMA3A,CD38,DEFB4A/DEFB4B,AOC3
Immune Cell Trafficking	1.14E-03-3.38E-02	FASLG,MMP9,S100A7A,LGALS1,CD48,S100A7,TIMP2,CXCL8,ANXA1,AGT,CXCL17,CXCL13,TIMP3,SEMA3A,CD38,DEFB4A/DEFB4B,AOC3
Tissue Development	1.14E-03-3.38E-02	COL14A1,AKT3,LGALS1,SERPINF1,MMP12,CDKN2A,COL1A1,ADAMTS8,VIM,BMPER,TPM1,TWIST1,PTX3,ZG16B,FLT4,FGF10,FGF7,MMP13,CREB3L1,TIMP2,CXCL8,AGT,FBLN1,SLIT2,TIMP3
Ophthalmic Disease	1.22E-03-3.38E-02	APOD,SCN2B,TGM1,GUCY2D,TUBB1,HTRA1,ADRA2B,ANGPTL7,CDH3,GRIN2C,TIMP2,FBLN1,SLC1A7,SNCA,FREM2,TIMP3,CA3,PRPH2,CDH23,TYR,HMCN1,SCN1B,PTGER3,CA14
Cellular Development	1.71E-03-3.38E-02	ZG16B,FLT4,LGALS1,EMILIN1,SERPINF1,MMP12,SDC2,FGF10,CDKN2A,FGF7,COL1A1,FGF18,MMP13,CREB3L1,CXCL8,VIM,AGT,SLIT2,TIMP3,KRT10,BMPER,TWIST1
Cellular Growth and Proliferation	1.71E-03-3.38E-02	COL14A1,FASLG,AKT3,LGALS1,EMILIN1,SERPINF1,SDC2,PRKG1,FGF10,CDKN2A,FGF7,COL1A1,FGF18,EPHA2,CXCL8,AGT,FBLN1,SNCA,KRT10,FOXD3,TYR,TPM1,TWIST1,BTNL9
Cell Death and Survival	3.35E-03-3.38E-02	FASLG,FLT4,LGALS1,UCHL1,CDKN2A,HTRA1,EPHA2,CXCL8,AGT,CEACAM6,TIMP3,PRKD1,TWIST1
Hepatic System Disease	3.35E-03-3.38E-02	FASLG,MMP9,COL3A1,CYP2E1,PDCD1,CXCL8
Lipid Metabolism	3.35E-03-3.38E-02	CLEC11A,DHRS9,LIPC,APOD,FGF7,CYP2E1,CXCL8,PTGIS,SNCA,IL1RN,LPL,ALDH1A3,LIPH
Psychological Disorders	3.35E-03-3E-02	TUBB1,SLIT3,CDKN2A,HTRA1,CYP2E1,SLC1A7,CNN1,SYP,SNCA,IL1RN,ADAM12,CLEC3B,RECK,APOD,SV2A,TGM1,S100A7,ADRA2B,FAM3D,CXCL8,SOX10,MCHR1,GRIP2,TNXB,LPL,CRHBP,TYR,XDH,LGALS1,MEOX2,GRID1,MINOS1-NBL1/NBL1,ATP1A2,MAGI2,GRIN2C,SPON1,VIM,CHI3L1,ADH1B,NTRK3,SCN1B,GRIK3,CA14,PMP22,NFATC4,GRIK5,ALDH1L1,SCN2B,UCHL1,COL3A1,CHRNA3,SPARC,NAALAD2,NAV3,AGT,EBF1,SEMA3A,TIMP3,CA3,CHRNA9,BGN
Small Molecule Biochemistry	3.35E-03-3.38E-02	CLEC11A,DHRS9,LIPC,APOD,B4GALNT1,TGM1,GUCY2D,FGF7,CYP2E1,CXCL8,PTGIS,AGT,SNCA,IL1RN,TNFAIP6,LPL,ALDH1A3,LIPH
Connective Tissue Development and Function	3.88E-03-3.38E-02	COL14A1,LIPC,MMP9,LGALS1,TGM1,SDC2,CDKN2A,FGF7,COL1A1,ATP1A2,SPARC,CXCL8,AGT,VIM,IL1RN,LPL,CDH11
Digestive System Development and Function	3.88E-03-3.38E-02	AGT,LGALS1,COL3A1,COL1A1,PDCD1
Hepatic System Development and Function	3.88E-03-3.38E-02	AGT,LGALS1,COL3A1,COL1A1,PDCD1
Organ Development	3.88E-03-3.38E-02	AGT,LGALS1,COL3A1,CDKN2A,COL1A1,PDCD1
Cellular Function and Maintenance	5.38E-03-5.38E-03	SORCS2,KIF5C,AKT3,THBS2,MMP10,PPFIA4
Carbohydrate Metabolism	6.56E-03-3.38E-02	LIPC,TNFAIP6,B4GALNT1,LPL,DSEL,LIPH
Cell-mediated Immune Response	6.56E-03-3.38E-02	MLANA,DEFB4A/DEFB4B,CXCL8
Hair and Skin Development and Function	6.56E-03-3.38E-02	DIRAS1,FASLG,FLT4,LIPC,SDC2,PDE4DIP,CDKN2A,F10,ANXA2,EPHA2,RUNX1,DIRAS2,PTGER3
Molecular Transport	6.56E-03-3.38E-02	AGT,CLEC11A,SNCA,IL1RN,LIPC,APOD,LPL,PRKD1,CXCL8
Renal and Urological System Development and Function	6.56E-03-3.38E-02	DIRAS1,ANTXR1,TIMP3,DIRAS2,ZEB2,F10,PTGER3,PMP22,PTX3,CXCL8
Tissue Morphology	6.56E-03-3.38E-02	AGT,MMP3,IL1RN,CTSK,MMP9,APOD,PRKG1,TIMP3,LPL,EPHA2,ATP1A2,CXCL8
Vitamin and Mineral Metabolism	1.06E-02-1.06E-02	DHRS9,CYP2E1,ALDH1A3
Infectious Diseases	1.07E-02-3.38E-02	LGALS1,S100A7,DEFB4A/DEFB4B,ANXA2,CALD1,PDCD1,BGN
Respiratory Disease	1.2E-02-3.38E-02	TNFAIP6,FHL1,CA3,FGF7,F10,ANXA2,ADRA2B,PDCD1,SCN1B,CA14,NPR2
Nutritional Disease	1.4E-02-2.16E-02	MMP9,SCN2B,SSTR1,F10,ADRA2B,CYP2E1,PDK4,GRIN2C,CXCL8,TNMD,MCHR1,SLC6A14,CA3,ENPP1,SCN1B,CA14
Organ Morphology	2.15E-02-3.38E-02	PLN,APOD,TIMP3
Protein Trafficking	2.15E-02-2.15E-02	SNCA,PRKD1
Skeletal and Muscular System Development and Function	2.15E-02-2.87E-02	FLT4,SERPINF1,APOD,TIMP3,BMPER
Cellular Assembly and Organization	2.8E-02-3.38E-02	SNCA,LGALS1,COL3A1,FHL1,PRKG1,CDKN2A,TPM1,RADIL
Amino Acid Metabolism	3.38E-02-3.38E-02	TGM1
Auditory Disease	3.38E-02-3.38E-02	CDH23
Cell Signaling	3.38E-02-3.38E-02	GUCY2D
DNA Replication, Recombination, and Repair	3.38E-02-3.38E-02	SOX10
Drug Metabolism	3.38E-02-3.38E-02	IL1RN,TNFAIP6
Endocrine System Development and Function	3.38E-02-3.38E-02	CDKN2A
Energy Production	3.38E-02-3.38E-02	GUCY2D
Nucleic Acid Metabolism	3.38E-02-3.38E-02	GUCY2D
Reproductive System Development and Function	3.38E-02-3.38E-02	TGM1,TWIST1
